# Supplementary material for: Stable isotope tracing in human plasma-like medium reveals metabolic and immune modulation of the glioblastoma microenvironment
Source: Neuro Oncol. 2025 Oct 25;28(2):415–29. doi: 10.1093/neuonc/noaf248 (PMC12979037; doi:10.1093/neuonc/noaf248)
Supplement: noaf248_Supplementary_Data [file noaf248_supplementary_data.zip]

Archive with 4 entries (4 files):
- N-O-D-25-00478R1_-_Supplementary_Materials.docx
- Table_S2.xlsx
- Table_S3.xlsx
- Table_S4.xlsx
