# Supplementary material for: Stable isotope tracing in human plasma-like medium reveals metabolic and immune modulation of the glioblastoma microenvironment
Source: Neuro Oncol. 2025 Oct 25;28(2):415–29. doi: 10.1093/neuonc/noaf248 (PMC12979037; doi:10.1093/neuonc/noaf248)
Supplement: noaf248_Supplementary_Data [file noaf248_supplementary_data.zip › Table_S3.xlsx]

## Sheet: CD45high HPLM vs. GOC
Reactome term	Normalized Enrichment Score	-log10(p value)
REACTOME_INTERLEUKIN_10_SIGNALING	1.89693	2.38021
REACTOME_INTERFERON_ALPHA_BETA_SIGNALING	1.78017	1.62497
REACTOME_INTERLEUKIN_12_FAMILY_SIGNALING	1.76465	1.7288
REACTOME_NUCLEAR_SIGNALING_BY_ERBB4	1.74364	8
REACTOME_CHEMOKINE_RECEPTORS_BIND_CHEMOKINES	1.7417	8
REACTOME_INTERLEUKIN_4_AND_INTERLEUKIN_13_SIGNALING	1.71178	2.38828
REACTOME_CHOLESTEROL_BIOSYNTHESIS	1.70859	1.61542
REACTOME_RHO_GTPASES_ACTIVATE_NADPH_OXIDASES	1.70504	1.44021
REACTOME_TNFS_BIND_THEIR_PHYSIOLOGICAL_RECEPTORS	1.70489	1.76176
REACTOME_INTERLEUKIN_12_SIGNALING	1.70404	1.54848
REACTOME_INTERFERON_GAMMA_SIGNALING	1.69528	1.41585
REACTOME_TNFR2_NON_CANONICAL_NF_KB_PATHWAY	1.69247	1.5732
REACTOME_INITIAL_TRIGGERING_OF_COMPLEMENT	1.68269	1.67761
REACTOME_CD209_DC_SIGN_SIGNALING	1.68101	1.74299
REACTOME_METAL_ION_SLC_TRANSPORTERS	1.67967	2.19957
REACTOME_EPH_EPHRIN_MEDIATED_REPULSION_OF_CELLS	1.67759	1.68753
REACTOME_ZINC_TRANSPORTERS	1.66382	2.08991
REACTOME_DETOXIFICATION_OF_REACTIVE_OXYGEN_SPECIES	1.65365	1.5026
REACTOME_CROSS_PRESENTATION_OF_SOLUBLE_EXOGENOUS_ANTIGENS_ENDOSOMES	1.64648	1.34839
REACTOME_IMMUNOREGULATORY_INTERACTIONS_BETWEEN_A_LYMPHOID_AND_A_NON_LYMPHOID_CELL	1.64606	1.68664
REACTOME_CARGO_CONCENTRATION_IN_THE_ER	1.63769	2.09604
REACTOME_REGULATION_OF_IFNA_IFNB_SIGNALING	1.63035	1.84687
REACTOME_PYROPTOSIS	1.60951	1.26717
REACTOME_DISEASES_OF_IMMUNE_SYSTEM	1.60597	1.30998
REACTOME_C_TYPE_LECTIN_RECEPTORS_CLRS	1.60251	1.30103
REACTOME_GENE_AND_PROTEIN_EXPRESSION_BY_JAK_STAT_SIGNALING_AFTER_INTERLEUKIN_12_STIMULATION	1.60208	1.36001
REACTOME_SIGNALING_BY_ERBB4	1.59048	1.60656
REACTOME_PROTEASOME_ASSEMBLY	1.5894	1.30621
REACTOME_HH_MUTANTS_ABROGATE_LIGAND_SECRETION	1.58694	1.15113
REACTOME_COMPLEMENT_CASCADE	1.58569	1.91204
REACTOME_THE_ROLE_OF_GTSE1_IN_G2_M_PROGRESSION_AFTER_G2_CHECKPOINT	1.5808	1.18682
REACTOME_SIGNALING_BY_INTERLEUKINS	1.57363	1.36352
REACTOME_TNF_RECEPTOR_SUPERFAMILY_TNFSF_MEMBERS_MEDIATING_NON_CANONICAL_NF_KB_PATHWAY	1.57238	1.39445
REACTOME_ANTIGEN_PROCESSING_CROSS_PRESENTATION	1.56636	1.1299
REACTOME_ACTIVATION_OF_GENE_EXPRESSION_BY_SREBF_SREBP	1.5517	1.66957
REACTOME_EPH_EPHRIN_SIGNALING	1.5507	1.13622
REACTOME_POSTMITOTIC_NUCLEAR_PORE_COMPLEX_NPC_REFORMATION	1.5473	1.45653
REACTOME_NUCLEOTIDE_LIKE_PURINERGIC_RECEPTORS	1.54535	1.53421
REACTOME_ZYGOTIC_GENOME_ACTIVATION_ZGA	1.53875	1.93366
REACTOME_ANTIGEN_PRESENTATION_FOLDING_ASSEMBLY_AND_PEPTIDE_LOADING_OF_CLASS_I_MHC	1.53777	1
REACTOME_ASYMMETRIC_LOCALIZATION_OF_PCP_PROTEINS	1.53157	0.989215
REACTOME_FORMATION_OF_TUBULIN_FOLDING_INTERMEDIATES_BY_CCT_TRIC	1.52987	1.35447
REACTOME_DEFECTIVE_CFTR_CAUSES_CYSTIC_FIBROSIS	1.5298	1.05436
REACTOME_REGULATION_OF_MITF_M_DEPENDENT_GENES_INVOLVED_IN_APOPTOSIS	1.52878	1.30998
REACTOME_INTERFERON_SIGNALING	1.5272	1.06114
REACTOME_FANCONI_ANEMIA_PATHWAY	1.51986	1.44634
REACTOME_REGULATION_OF_RUNX3_EXPRESSION_AND_ACTIVITY	1.51581	0.982774
REACTOME_REGULATION_OF_CHOLESTEROL_BIOSYNTHESIS_BY_SREBP_SREBF	1.51267	1.56229
REACTOME_REGULATION_OF_ORNITHINE_DECARBOXYLASE_ODC	1.50725	1.16008
REACTOME_ANTIGEN_PROCESSING_UB_ATP_INDEPENDENT_PROTEASOMAL_DEGRADATION	1.50695	1.18392
REACTOME_ADRENALINE_NORADRENALINE_INHIBITS_INSULIN_SECRETION	1.50674	1.56183
REACTOME_GENERATION_OF_SECOND_MESSENGER_MOLECULES	1.4977	1.02205
REACTOME_HEDGEHOG_LIGAND_BIOGENESIS	1.49601	0.946818
REACTOME_CO_INHIBITION_BY_PD_1	1.49534	1.10704
REACTOME_SCF_BETA_TRCP_MEDIATED_DEGRADATION_OF_EMI1	1.48671	0.921938
REACTOME_SYNTHESIS_OF_VERY_LONG_CHAIN_FATTY_ACYL_COAS	1.48227	1.35721
REACTOME_ABC_FAMILY_PROTEINS_MEDIATED_TRANSPORT	1.47563	1.12376
REACTOME_METABOLISM_OF_PORPHYRINS	1.4754	1.21573
REACTOME_SIGNALING_BY_KIT_IN_DISEASE	1.47435	1.04311
REACTOME_APC_C_MEDIATED_DEGRADATION_OF_CELL_CYCLE_PROTEINS	1.47421	0.880982
REACTOME_PLATELET_ADHESION_TO_EXPOSED_COLLAGEN	1.46862	1.30535
REACTOME_FATTY_ACYL_COA_BIOSYNTHESIS	1.46329	1.06936
REACTOME_AUF1_HNRNP_D0_BINDS_AND_DESTABILIZES_MRNA	1.46027	0.917962
REACTOME_MAPK6_MAPK4_SIGNALING	1.45894	0.906578
REACTOME_DISEASES_ASSOCIATED_WITH_N_GLYCOSYLATION_OF_PROTEINS	1.45842	1.01667
REACTOME_INTERLEUKIN_1_FAMILY_SIGNALING	1.45833	0.825373
REACTOME_GLUCAGON_LIKE_PEPTIDE_1_GLP1_REGULATES_INSULIN_SECRETION	1.45796	1.37675
REACTOME_APC_C_CDH1_MEDIATED_DEGRADATION_OF_CDC20_AND_OTHER_APC_C_CDH1_TARGETED_PROTEINS_IN_LATE_MITOSIS_EARLY_G1	1.45438	0.879789
REACTOME_ACTIVATION_OF_APC_C_AND_APC_C_CDC20_MEDIATED_DEGRADATION_OF_MITOTIC_PROTEINS	1.45207	0.854348
REACTOME_POST_CHAPERONIN_TUBULIN_FOLDING_PATHWAY	1.45069	1.24533
REACTOME_POLO_LIKE_KINASE_MEDIATED_EVENTS	1.45053	1.31352
REACTOME_RESPONSE_TO_ELEVATED_PLATELET_CYTOSOLIC_CA2	1.44958	1.10326
REACTOME_CREATION_OF_C4_AND_C2_ACTIVATORS	1.4403	1.0943
REACTOME_ORC1_REMOVAL_FROM_CHROMATIN	1.43898	0.796089
REACTOME_HEDGEHOG_OFF_STATE	1.43696	0.919078
REACTOME_NUCLEAR_EVENTS_STIMULATED_BY_ALK_SIGNALING_IN_CANCER	1.43457	1.22011
REACTOME_METABOLISM_OF_POLYAMINES	1.4333	0.788252
REACTOME_PCP_CE_PATHWAY	1.43275	0.863323
REACTOME_HEDGEHOG_ON_STATE	1.43169	0.872114
REACTOME_COMPLEX_I_BIOGENESIS	1.43095	0.890573
REACTOME_IRE1ALPHA_ACTIVATES_CHAPERONES	1.43033	0.878933
REACTOME_SIGNALING_BY_ALK	1.42722	0.897016
REACTOME_MITOCHONDRIAL_TRANSLATION	1.42713	0.955103
REACTOME_TRANSLESION_SYNTHESIS_BY_Y_FAMILY_DNA_POLYMERASES_BYPASSES_LESIONS_ON_DNA_TEMPLATE	1.42652	1.02803
REACTOME_VIF_MEDIATED_DEGRADATION_OF_APOBEC3G	1.42431	0.785661
REACTOME_DEGRADATION_OF_AXIN	1.42255	0.813748
REACTOME_G_PROTEIN_ACTIVATION	1.4215	1.00432
REACTOME_REGULATION_OF_MRNA_STABILITY_BY_PROTEINS_THAT_BIND_AU_RICH_ELEMENTS	1.41957	0.816326
REACTOME_RRNA_MODIFICATION_IN_THE_NUCLEUS_AND_CYTOSOL	1.41874	0.956867
REACTOME_UBIQUITIN_DEPENDENT_DEGRADATION_OF_CYCLIN_D	1.41707	0.801061
REACTOME_MITOCHONDRIAL_BIOGENESIS	1.41487	0.879789
REACTOME_TRNA_PROCESSING	1.41356	1.18305
REACTOME_SOMITOGENESIS	1.41327	0.830404
REACTOME_GLUTATHIONE_CONJUGATION	1.41253	1.5864
REACTOME_DNA_DAMAGE_BYPASS	1.41252	1.01284
REACTOME_REGULATION_OF_RAS_BY_GAPS	1.40786	0.770598
REACTOME_REGULATION_OF_APOPTOSIS	1.40762	0.739938
REACTOME_REGULATION_OF_INSULIN_SECRETION	1.40742	1.36829
REACTOME_ABC_TRANSPORTER_DISORDERS	1.40702	0.853116
REACTOME_SYNTHESIS_SECRETION_AND_DEACYLATION_OF_GHRELIN	1.40369	1.18478
REACTOME_STABILIZATION_OF_P53	1.40194	0.755618
REACTOME_FORMATION_OF_PARAXIAL_MESODERM	1.40017	0.808237
REACTOME_TERMINATION_OF_TRANSLESION_DNA_SYNTHESIS	1.39738	1.026
REACTOME_DEFECTS_IN_VITAMIN_AND_COFACTOR_METABOLISM	1.39604	1.2562
REACTOME_SIGNALING_BY_NTRK3_TRKC	1.39539	0.873355
REACTOME_FBXL7_DOWN_REGULATES_AURKA_DURING_MITOTIC_ENTRY_AND_IN_EARLY_MITOSIS	1.39527	0.74293
REACTOME_DEGRADATION_OF_DVL	1.39017	0.703905
REACTOME_SIGNALING_BY_THE_B_CELL_RECEPTOR_BCR	1.38803	0.698109
REACTOME_CELL_SURFACE_INTERACTIONS_AT_THE_VASCULAR_WALL	1.38511	1.22245
REACTOME_BETA_CATENIN_INDEPENDENT_WNT_SIGNALING	1.37401	0.803628
REACTOME_TRANSFERRIN_ENDOCYTOSIS_AND_RECYCLING	1.3736	0.839969
REACTOME_INTERLEUKIN_2_FAMILY_SIGNALING	1.37339	0.900497
REACTOME_SIGNALING_BY_SCF_KIT	1.37251	0.812468
REACTOME_ANTI_INFLAMMATORY_RESPONSE_FAVOURING_LEISHMANIA_PARASITE_INFECTION	1.37223	0.914806
REACTOME_TAK1_DEPENDENT_IKK_AND_NF_KAPPA_B_ACTIVATION	1.37146	0.88779
REACTOME_ISG15_ANTIVIRAL_MECHANISM	1.3695	0.945842
REACTOME_SEMA3A_PAK_DEPENDENT_AXON_REPULSION	1.369	1.05265
REACTOME_PROSTACYCLIN_SIGNALLING_THROUGH_PROSTACYCLIN_RECEPTOR	1.36882	0.886822
REACTOME_CLEC7A_DECTIN_1_SIGNALING	1.36654	0.726444
REACTOME_HSP90_CHAPERONE_CYCLE_FOR_STEROID_HORMONE_RECEPTORS_SHR_IN_THE_PRESENCE_OF_LIGAND	1.36643	0.895388
REACTOME_MITOCHONDRIAL_PROTEIN_IMPORT	1.36306	0.900538
REACTOME_EPHRIN_SIGNALING	1.36078	0.892625
REACTOME_DECTIN_1_MEDIATED_NONCANONICAL_NF_KB_SIGNALING	1.36027	0.725842
REACTOME_SIGNALING_BY_HEDGEHOG	1.35742	0.863234
REACTOME_RHOD_GTPASE_CYCLE	1.35679	1.17609
REACTOME_MITOTIC_G2_G2_M_PHASES	1.35488	0.981588
REACTOME_DOWNSTREAM_SIGNALING_EVENTS_OF_B_CELL_RECEPTOR_BCR	1.35476	0.683819
REACTOME_TRANSCRIPTION_OF_E2F_TARGETS_UNDER_NEGATIVE_CONTROL_BY_DREAM_COMPLEX	1.35428	0.889753
REACTOME_METABOLISM_OF_STEROIDS	1.35378	1.37542
REACTOME_INTEGRATION_OF_ENERGY_METABOLISM	1.35306	1.24441
REACTOME_G_BETA_GAMMA_SIGNALLING_THROUGH_CDC42	1.35254	0.804378
REACTOME_APOPTOTIC_FACTOR_MEDIATED_RESPONSE	1.35198	0.783231
REACTOME_TRNA_MODIFICATION_IN_THE_NUCLEUS_AND_CYTOSOL	1.35127	0.705796
REACTOME_REGULATION_OF_RUNX1_EXPRESSION_AND_ACTIVITY	1.35007	0.878933
REACTOME_SARS_COV_2_ACTIVATES_MODULATES_INNATE_AND_ADAPTIVE_IMMUNE_RESPONSES	1.3471	0.763602
REACTOME_DEGRADATION_OF_GLI1_BY_THE_PROTEASOME	1.34703	0.655342
REACTOME_INTERLEUKIN_1_SIGNALING	1.34673	0.734177
REACTOME_MITOTIC_G1_PHASE_AND_G1_S_TRANSITION	1.34646	0.78064
REACTOME_ACYL_CHAIN_REMODELLING_OF_PI	1.34592	1.05373
REACTOME_DISORDERS_OF_TRANSMEMBRANE_TRANSPORTERS	1.34497	0.995721
REACTOME_TCR_SIGNALING	1.34436	0.697212
REACTOME_MRNA_DECAY_BY_3_TO_5_EXORIBONUCLEASE	1.34336	0.892263
REACTOME_AURKA_ACTIVATION_BY_TPX2	1.3433	1.26807
REACTOME_NUCLEAR_EVENTS_MEDIATED_BY_NFE2L2	1.3353	0.670776
REACTOME_INTERLEUKIN_20_FAMILY_SIGNALING	1.32795	0.953295
REACTOME_INWARDLY_RECTIFYING_K_CHANNELS	1.32691	1.08705
REACTOME_ACTIVATION_OF_ATR_IN_RESPONSE_TO_REPLICATION_STRESS	1.32243	0.715434
REACTOME_TNFR1_INDUCED_PROAPOPTOTIC_SIGNALING	1.32143	0.722035
REACTOME_SIGNALING_BY_NOTCH4	1.32099	0.639693
REACTOME_NUCLEAR_ENVELOPE_NE_REASSEMBLY	1.3209	0.799602
REACTOME_TP53_REGULATES_TRANSCRIPTION_OF_GENES_INVOLVED_IN_G2_CELL_CYCLE_ARREST	1.31988	0.736839
REACTOME_RECRUITMENT_OF_NUMA_TO_MITOTIC_CENTROSOMES	1.31977	1.25438
REACTOME_SWITCHING_OF_ORIGINS_TO_A_POST_REPLICATIVE_STATE	1.31639	0.656973
REACTOME_ANTIGEN_ACTIVATES_B_CELL_RECEPTOR_BCR_LEADING_TO_GENERATION_OF_SECOND_MESSENGERS	1.31422	0.651109
REACTOME_ONCOGENE_INDUCED_SENESCENCE	1.31316	0.740806
REACTOME_UNFOLDED_PROTEIN_RESPONSE_UPR	1.30966	0.674767
REACTOME_ENDOGENOUS_STEROLS	1.30897	0.910071
REACTOME_TRISTETRAPROLIN_TTP_ZFP36_BINDS_AND_DESTABILIZES_MRNA	1.30892	0.844247
REACTOME_RESPIRATORY_ELECTRON_TRANSPORT	1.30666	0.701517
REACTOME_REGULATION_OF_KIT_SIGNALING	1.30565	0.655342
REACTOME_SURFACTANT_METABOLISM	1.30469	0.963016
REACTOME_ORGANELLE_BIOGENESIS_AND_MAINTENANCE	1.30372	1.15605
REACTOME_FCERI_MEDIATED_NF_KB_ACTIVATION	1.30327	0.607159
REACTOME_ROS_AND_RNS_PRODUCTION_IN_PHAGOCYTES	1.30168	0.711717
REACTOME_NEGATIVE_REGULATION_OF_NOTCH4_SIGNALING	1.30143	0.596128
REACTOME_CDK_MEDIATED_PHOSPHORYLATION_AND_REMOVAL_OF_CDC6	1.30086	0.61742
REACTOME_COOPERATION_OF_PREFOLDIN_AND_TRIC_CCT_IN_ACTIN_AND_TUBULIN_FOLDING	1.29987	0.789912
REACTOME_INSULIN_RECEPTOR_RECYCLING	1.29954	0.691747
REACTOME_PLATELET_ACTIVATION_SIGNALING_AND_AGGREGATION	1.29738	0.849327
REACTOME_TRANSLESION_SYNTHESIS_BY_POLK	1.29448	0.755086
REACTOME_FCGR3A_MEDIATED_IL10_SYNTHESIS	1.29425	0.900577
REACTOME_DECTIN_2_FAMILY	1.29392	0.742076
REACTOME_ADP_SIGNALLING_THROUGH_P2Y_PURINOCEPTOR_1	1.29354	0.883129
REACTOME_N_GLYCAN_ANTENNAE_ELONGATION_IN_THE_MEDIAL_TRANS_GOLGI	1.29188	0.876867
REACTOME_NOTCH2_ACTIVATION_AND_TRANSMISSION_OF_SIGNAL_TO_THE_NUCLEUS	1.29124	0.728538
REACTOME_ANTIVIRAL_MECHANISM_BY_IFN_STIMULATED_GENES	1.28974	0.753901
REACTOME_TRIGLYCERIDE_CATABOLISM	1.28964	0.947822
REACTOME_SUMOYLATION_OF_DNA_REPLICATION_PROTEINS	1.28949	0.763772
REACTOME_PHASE_II_CONJUGATION_OF_COMPOUNDS	1.28844	1.63439
REACTOME_REGULATION_OF_RUNX2_EXPRESSION_AND_ACTIVITY	1.28821	0.65277
REACTOME_FORMATION_OF_ATP_BY_CHEMIOSMOTIC_COUPLING	1.28818	0.535468
REACTOME_INTERLEUKIN_6_FAMILY_SIGNALING	1.28672	0.736259
REACTOME_CELLULAR_RESPONSE_TO_CHEMICAL_STRESS	1.28587	0.641609
REACTOME_DOWNSTREAM_TCR_SIGNALING	1.28524	0.55159
REACTOME_PCNA_DEPENDENT_LONG_PATCH_BASE_EXCISION_REPAIR	1.28503	0.755426
REACTOME_TRANSCRIPTIONAL_ACTIVATION_OF_MITOCHONDRIAL_BIOGENESIS	1.28122	0.873248
REACTOME_CELLULAR_RESPONSE_TO_HYPOXIA	1.27962	0.63962
REACTOME_METABOLISM_OF_NUCLEOTIDES	1.27911	0.914508
REACTOME_OTHER_SEMAPHORIN_INTERACTIONS	1.27785	0.969123
REACTOME_TRANSCRIPTIONAL_REGULATION_BY_RUNX3	1.27588	0.590478
REACTOME_ACTIVATION_OF_NF_KAPPAB_IN_B_CELLS	1.27465	0.548749
REACTOME_INTERLEUKIN_37_SIGNALING	1.27431	0.830727
REACTOME_RAP1_SIGNALLING	1.27406	0.935012
REACTOME_PENTOSE_PHOSPHATE_PATHWAY	1.27291	0.808609
REACTOME_DEGRADATION_OF_CRY_AND_PER_PROTEINS	1.27083	0.571928
REACTOME_MAP2K_AND_MAPK_ACTIVATION	1.26655	0.779022
REACTOME_MAPK_FAMILY_SIGNALING_CASCADES	1.26567	0.88224
REACTOME_RIP_MEDIATED_NFKB_ACTIVATION_VIA_ZBP1	1.26553	0.664081
REACTOME_RAF_INDEPENDENT_MAPK1_3_ACTIVATION	1.26241	0.636822
REACTOME_MITF_M_REGULATED_MELANOCYTE_DEVELOPMENT	1.26033	0.898828
REACTOME_MAPK1_MAPK3_SIGNALING	1.26015	0.878168
REACTOME_EPHB_MEDIATED_FORWARD_SIGNALING	1.25901	0.733948
REACTOME_REGULATED_NECROSIS	1.25822	0.605634
REACTOME_LEISHMANIA_INFECTION	1.2577	0.638272
REACTOME_ACTIVATED_NOTCH1_TRANSMITS_SIGNAL_TO_THE_NUCLEUS	1.25667	0.660303
REACTOME_INFECTION_WITH_MYCOBACTERIUM_TUBERCULOSIS	1.25494	0.580994
REACTOME_SIGNAL_REGULATORY_PROTEIN_FAMILY_INTERACTIONS	1.25217	0.653625
REACTOME_CLASS_I_MHC_MEDIATED_ANTIGEN_PROCESSING_PRESENTATION	1.25149	0.67982
REACTOME_SIGNALING_BY_NOTCH3	1.25127	0.801353
REACTOME_NS1_MEDIATED_EFFECTS_ON_HOST_PATHWAYS	1.2497	0.736352
REACTOME_DUAL_INCISION_IN_GG_NER	1.24719	0.666551
REACTOME_CRISTAE_FORMATION	1.24618	0.504815
REACTOME_NUCLEAR_RNA_DECAY	1.24607	0.674532
REACTOME_OVARIAN_TUMOR_DOMAIN_PROTEASES	1.24358	0.676911
REACTOME_ADORA2B_MEDIATED_ANTI_INFLAMMATORY_CYTOKINES_PRODUCTION	1.24264	0.800785
REACTOME_WNT_LIGAND_BIOGENESIS_AND_TRAFFICKING	1.24218	0.643799
REACTOME_CYCLIN_A_CDK2_ASSOCIATED_EVENTS_AT_S_PHASE_ENTRY	1.23968	0.620331
REACTOME_PROGRAMMED_CELL_DEATH	1.23813	0.597928
REACTOME_REGULATION_OF_PTEN_STABILITY_AND_ACTIVITY	1.23594	0.583577
REACTOME_RECRUITMENT_OF_MITOTIC_CENTROSOME_PROTEINS_AND_COMPLEXES	1.23513	0.944483
REACTOME_NRIF_SIGNALS_CELL_DEATH_FROM_THE_NUCLEUS	1.23453	0.616909
REACTOME_SYNTHESIS_OF_DNA	1.2343	0.563431
REACTOME_UCH_PROTEINASES	1.23301	0.555967
REACTOME_BINDING_AND_UPTAKE_OF_LIGANDS_BY_SCAVENGER_RECEPTORS	1.23227	0.699846
REACTOME_TRP_CHANNELS	1.23159	0.651805
REACTOME_IL_6_TYPE_CYTOKINE_RECEPTOR_LIGAND_INTERACTIONS	1.23097	0.695218
REACTOME_COPII_MEDIATED_VESICLE_TRANSPORT	1.23057	0.614754
REACTOME_G0_AND_EARLY_G1	1.22795	0.668717
REACTOME_ASSEMBLY_OF_THE_HIV_VIRION	1.22769	0.588613
REACTOME_PURINE_CATABOLISM	1.22728	0.80448
REACTOME_METABOLISM_OF_FOLATE_AND_PTERINES	1.22648	0.641527
REACTOME_AEROBIC_RESPIRATION_AND_RESPIRATORY_ELECTRON_TRANSPORT	1.2254	0.597896
REACTOME_OTHER_INTERLEUKIN_SIGNALING	1.22514	0.627332
REACTOME_SULFUR_AMINO_ACID_METABOLISM	1.22287	0.715123
REACTOME_SIGNALING_BY_MODERATE_KINASE_ACTIVITY_BRAF_MUTANTS	1.2217	0.686636
REACTOME_PLASMA_LIPOPROTEIN_REMODELING	1.22093	0.6847
REACTOME_TRANSCRIPTIONAL_AND_POST_TRANSLATIONAL_REGULATION_OF_MITF_M_EXPRESSION_AND_ACTIVITY	1.21808	0.676262
REACTOME_NOTCH3_ACTIVATION_AND_TRANSMISSION_OF_SIGNAL_TO_THE_NUCLEUS	1.21787	0.56723
REACTOME_INTERLEUKIN_RECEPTOR_SHC_SIGNALING	1.21676	0.612963
REACTOME_TRANSCRIPTIONAL_REGULATION_BY_RUNX2	1.21563	0.531822
REACTOME_HOST_INTERACTIONS_OF_HIV_FACTORS	1.21311	0.510446
REACTOME_ACYL_CHAIN_REMODELLING_OF_PG	1.21211	0.807148
REACTOME_PLATELET_HOMEOSTASIS	1.21009	0.850538
REACTOME_SCF_SKP2_MEDIATED_DEGRADATION_OF_P27_P21	1.20983	0.517591
REACTOME_REGULATION_OF_T_CELL_ACTIVATION_BY_CD28_FAMILY	1.20753	0.595429
REACTOME_KEAP1_NFE2L2_PATHWAY	1.20746	0.516505
REACTOME_INTRAFLAGELLAR_TRANSPORT	1.2073	0.73702
REACTOME_PKR_MEDIATED_SIGNALING	1.20501	0.589826
REACTOME_COPI_DEPENDENT_GOLGI_TO_ER_RETROGRADE_TRAFFIC	1.2031	0.898385
REACTOME_SIGNALLING_TO_RAS	1.20251	0.671173
REACTOME_PLATELET_AGGREGATION_PLUG_FORMATION	1.20213	0.736525
REACTOME_PROCESSING_OF_CAPPED_INTRONLESS_PRE_MRNA	1.20199	0.529828
REACTOME_SNRNP_ASSEMBLY	1.20143	0.539336
REACTOME_APOPTOSIS	1.19832	0.531811
REACTOME_ATTENUATION_PHASE	1.19762	0.620864
REACTOME_INTERLEUKIN_7_SIGNALING	1.19732	0.707666
REACTOME_DDX58_IFIH1_MEDIATED_INDUCTION_OF_INTERFERON_ALPHA_BETA	1.19728	0.708328
REACTOME_NUCLEOTIDE_CATABOLISM	1.19561	0.638069
REACTOME_ACYL_CHAIN_REMODELLING_OF_PC	1.19335	0.708954
REACTOME_DEFECTIVE_INTRINSIC_PATHWAY_FOR_APOPTOSIS	1.19272	0.554149
REACTOME_P75NTR_SIGNALS_VIA_NF_KB	1.19186	0.511003
REACTOME_BIOSYNTHESIS_OF_THE_N_GLYCAN_PRECURSOR_DOLICHOL_LIPID_LINKED_OLIGOSACCHARIDE_LLO_AND_TRANSFER_TO_A_NASCENT_PROTEIN	1.1912	0.645022
REACTOME_TNFR1_INDUCED_NF_KAPPA_B_SIGNALING_PATHWAY	1.1908	0.497325
REACTOME_TRANSPORT_OF_CONNEXONS_TO_THE_PLASMA_MEMBRANE	1.19058	0.547955
REACTOME_SIGNALING_BY_NOTCH2	1.18944	0.605664
REACTOME_ACTIVATION_OF_KAINATE_RECEPTORS_UPON_GLUTAMATE_BINDING	1.18816	0.666659
REACTOME_SIGNALING_BY_FGFR4	1.18813	0.692237
REACTOME_DNA_STRAND_ELONGATION	1.18798	0.581538
REACTOME_SIGNALING_BY_ERBB2	1.18723	0.600333
REACTOME_FORMATION_OF_THE_EMBRYONIC_STEM_CELL_BAF_ESBAF_COMPLEX	1.18411	0.561502
REACTOME_ANCHORING_OF_THE_BASAL_BODY_TO_THE_PLASMA_MEMBRANE	1.18314	0.827998
REACTOME_IRAK4_DEFICIENCY_TLR2_4	1.18268	0.573179
REACTOME_METABOLISM_OF_WATER_SOLUBLE_VITAMINS_AND_COFACTORS	1.18213	0.962211
REACTOME_FC_EPSILON_RECEPTOR_FCERI_SIGNALING	1.18195	0.533386
REACTOME_AZATHIOPRINE_ADME	1.17852	0.618516
REACTOME_ASPARAGINE_N_LINKED_GLYCOSYLATION	1.17789	0.570125
REACTOME_ER_TO_GOLGI_ANTEROGRADE_TRANSPORT	1.17772	0.552962
REACTOME_PROCESSING_OF_SMDT1	1.17642	0.492236
REACTOME_G1_S_DNA_DAMAGE_CHECKPOINTS	1.1748	0.48838
REACTOME_FORMATION_OF_WDR5_CONTAINING_HISTONE_MODIFYING_COMPLEXES	1.17341	0.547902
REACTOME_DAP12_INTERACTIONS	1.17326	0.540977
REACTOME_INTEGRIN_SIGNALING	1.173	0.657353
REACTOME_RESPONSE_OF_MTB_TO_PHAGOCYTOSIS	1.17126	0.472129
REACTOME_TRANSPORT_TO_THE_GOLGI_AND_SUBSEQUENT_MODIFICATION	1.1692	0.535716
REACTOME_CA_DEPENDENT_EVENTS	1.1691	0.602901
REACTOME_GPVI_MEDIATED_ACTIVATION_CASCADE	1.16879	0.566622
REACTOME_TOLL_LIKE_RECEPTOR_CASCADES	1.16845	0.503773
REACTOME_PRESYNAPTIC_FUNCTION_OF_KAINATE_RECEPTORS	1.16822	0.528382
REACTOME_ABERRANT_REGULATION_OF_MITOTIC_G1_S_TRANSITION_IN_CANCER_DUE_TO_RB1_DEFECTS	1.16721	0.586517
REACTOME_ACTIVATION_OF_NMDA_RECEPTORS_AND_POSTSYNAPTIC_EVENTS	1.16606	0.680524
REACTOME_RESOLUTION_OF_D_LOOP_STRUCTURES	1.16466	0.615424
REACTOME_G2_M_CHECKPOINTS	1.16428	0.529244
REACTOME_ACTIVATION_OF_MATRIX_METALLOPROTEINASES	1.16302	0.556842
REACTOME_TRANSCRIPTIONAL_REGULATION_BY_E2F6	1.16279	0.525843
REACTOME_GPER1_SIGNALING	1.16116	0.611747
REACTOME_FATTY_ACID_METABOLISM	1.16094	0.821308
REACTOME_MET_ACTIVATES_PTK2_SIGNALING	1.16081	0.449647
REACTOME_SMOOTH_MUSCLE_CONTRACTION	1.16058	0.611968
REACTOME_SEPARATION_OF_SISTER_CHROMATIDS	1.1598	0.582717
REACTOME_ACTIVATION_OF_THE_PRE_REPLICATIVE_COMPLEX	1.15559	0.571476
REACTOME_REGULATION_OF_PLK1_ACTIVITY_AT_G2_M_TRANSITION	1.15465	0.641196
REACTOME_SIGNALING_BY_CSF1_M_CSF_IN_MYELOID_CELLS	1.15375	0.471189
REACTOME_TRANSCRIPTIONAL_REGULATION_BY_VENTX	1.15348	0.505637
REACTOME_CASPASE_ACTIVATION_VIA_EXTRINSIC_APOPTOTIC_SIGNALLING_PATHWAY	1.15295	0.504105
REACTOME_SIGNALING_BY_HIPPO	1.1521	0.487927
REACTOME_SIGNALING_BY_TGFBR3	1.14852	0.543193
REACTOME_ASSEMBLY_OF_ACTIVE_LPL_AND_LIPC_LIPASE_COMPLEXES	1.14814	0.542125
REACTOME_GASTRULATION	1.14611	0.631515
REACTOME_NEUTROPHIL_DEGRANULATION	1.14579	0.446087
REACTOME_TRANSLESION_SYNTHESIS_BY_POLH	1.14554	0.482291
REACTOME_P75_NTR_RECEPTOR_MEDIATED_SIGNALLING	1.14395	0.522009
REACTOME_MITOTIC_METAPHASE_AND_ANAPHASE	1.14276	0.523713
REACTOME_CILIUM_ASSEMBLY	1.14222	0.870134
REACTOME_HSF1_DEPENDENT_TRANSACTIVATION	1.14151	0.543615
REACTOME_RECOGNITION_OF_DNA_DAMAGE_BY_PCNA_CONTAINING_REPLICATION_COMPLEX	1.13917	0.511253
REACTOME_GROWTH_HORMONE_RECEPTOR_SIGNALING	1.13803	0.446295
REACTOME_TIE2_SIGNALING	1.13696	0.555204
REACTOME_PURINERGIC_SIGNALING_IN_LEISHMANIASIS_INFECTION	1.13392	0.442359
REACTOME_FOXO_MEDIATED_TRANSCRIPTION_OF_CELL_DEATH_GENES	1.13256	0.560969
REACTOME_FCERI_MEDIATED_MAPK_ACTIVATION	1.1321	0.482385
REACTOME_G_ALPHA_Z_SIGNALLING_EVENTS	1.13151	0.567948
REACTOME_NEDDYLATION	1.13136	0.541182
REACTOME_TRANSCRIPTIONAL_REGULATION_BY_RUNX1	1.13007	0.494959
REACTOME_NICOTINATE_METABOLISM	1.12828	0.504793
REACTOME_DEVELOPMENTAL_LINEAGE_OF_PANCREATIC_DUCTAL_CELLS	1.12729	0.419357
REACTOME_GAP_JUNCTION_TRAFFICKING_AND_REGULATION	1.12705	0.589923
REACTOME_DAG_AND_IP3_SIGNALING	1.12594	0.567619
REACTOME_S_PHASE	1.12558	0.475492
REACTOME_RNA_POLYMERASE_II_TRANSCRIPTION_TERMINATION	1.12557	0.4557
REACTOME_N_GLYCAN_ANTENNAE_ELONGATION	1.12461	0.516098
REACTOME_CITRIC_ACID_CYCLE_TCA_CYCLE	1.12454	0.477121
REACTOME_MRNA_SPLICING_MINOR_PATHWAY	1.12435	0.412319
REACTOME_REGULATION_OF_NF_KAPPA_B_SIGNALING	1.12343	0.470898
REACTOME_RESOLUTION_OF_ABASIC_SITES_AP_SITES	1.1233	0.514279
REACTOME_RHOG_GTPASE_CYCLE	1.12305	0.57677
REACTOME_NFE2L2_REGULATING_ANTI_OXIDANT_DETOXIFICATION_ENZYMES	1.12268	0.445713
REACTOME_TRIGLYCERIDE_METABOLISM	1.12125	0.540032
REACTOME_TP53_REGULATES_TRANSCRIPTION_OF_GENES_INVOLVED_IN_CYTOCHROME_C_RELEASE	1.12114	0.497699
REACTOME_DEATH_RECEPTOR_SIGNALING	1.11977	0.45668
REACTOME_BUTYRATE_RESPONSE_FACTOR_1_BRF1_BINDS_AND_DESTABILIZES_MRNA	1.11882	0.459642
REACTOME_TRAF6_MEDIATED_NF_KB_ACTIVATION	1.11808	0.476254
REACTOME_SUMOYLATION_OF_UBIQUITINYLATION_PROTEINS	1.11797	0.485756
REACTOME_FORMATION_OF_NEURONAL_PROGENITOR_AND_NEURONAL_BAF_NPBAF_AND_NBAF	1.11729	0.568202
REACTOME_FCGAMMA_RECEPTOR_FCGR_DEPENDENT_PHAGOCYTOSIS	1.11674	0.452298
REACTOME_MITOCHONDRIAL_PROTEIN_DEGRADATION	1.11659	0.454763
REACTOME_HSF1_ACTIVATION	1.11589	0.478014
REACTOME_PEROXISOMAL_PROTEIN_IMPORT	1.11571	0.558594
REACTOME_ZBP1_DAI_MEDIATED_INDUCTION_OF_TYPE_I_IFNS	1.11399	0.439537
REACTOME_SEALING_OF_THE_NUCLEAR_ENVELOPE_NE_BY_ESCRT_III	1.11286	0.470295
REACTOME_GLOBAL_GENOME_NUCLEOTIDE_EXCISION_REPAIR_GG_NER	1.11127	0.445694
REACTOME_RHOH_GTPASE_CYCLE	1.11127	0.456535
REACTOME_OPIOID_SIGNALLING	1.11058	0.527339
REACTOME_CELL_EXTRACELLULAR_MATRIX_INTERACTIONS	1.10912	0.42711
REACTOME_ACTIVATION_OF_AMPK_DOWNSTREAM_OF_NMDARS	1.10818	0.571308
REACTOME_RECYCLING_PATHWAY_OF_L1	1.10599	0.491104
REACTOME_MITF_M_DEPENDENT_GENE_EXPRESSION	1.1053	0.469524
REACTOME_GAMMA_CARBOXYLATION_HYPUSINYLATION_HYDROXYLATION_AND_ARYLSULFATASE_ACTIVATION	1.10438	0.517934
REACTOME_N_GLYCAN_TRIMMING_IN_THE_ER_AND_CALNEXIN_CALRETICULIN_CYCLE	1.10288	0.389814
REACTOME_HDR_THROUGH_HOMOLOGOUS_RECOMBINATION_HRR	1.10228	0.524092
REACTOME_CYTOPROTECTION_BY_HMOX1	1.10162	0.442359
REACTOME_SIGNALING_BY_MET	1.10147	0.475384
REACTOME_G1_S_SPECIFIC_TRANSCRIPTION	1.09911	0.449552
REACTOME_FORMATION_OF_INCISION_COMPLEX_IN_GG_NER	1.0985	0.442098
REACTOME_EPHA_MEDIATED_GROWTH_CONE_COLLAPSE	1.0979	0.544966
REACTOME_PARACETAMOL_ADME	1.09759	0.447329
REACTOME_ACYL_CHAIN_REMODELLING_OF_PE	1.09655	0.451833
REACTOME_CLASS_B_2_SECRETIN_FAMILY_RECEPTORS	1.09605	0.431924
REACTOME_REGULATION_OF_TP53_ACTIVITY_THROUGH_ACETYLATION	1.09592	0.437649
REACTOME_RAB_GERANYLGERANYLATION	1.09498	0.420216
REACTOME_METABOLISM_OF_VITAMINS_AND_COFACTORS	1.09369	0.649984
REACTOME_TOLL_LIKE_RECEPTOR_TLR1_TLR2_CASCADE	1.09181	0.416977
REACTOME_COOPERATION_OF_PDCL_PHLP1_AND_TRIC_CCT_IN_G_PROTEIN_BETA_FOLDING	1.0902	0.464747
REACTOME_CASPASE_ACTIVATION_VIA_DEATH_RECEPTORS_IN_THE_PRESENCE_OF_LIGAND	1.0892	0.38344
REACTOME_MRNA_DECAY_BY_5_TO_3_EXORIBONUCLEASE	1.08837	0.40302
REACTOME_CELL_DEATH_SIGNALLING_VIA_NRAGE_NRIF_AND_NADE	1.08833	0.481409
REACTOME_APOPTOTIC_EXECUTION_PHASE	1.08806	0.407195
REACTOME_COPI_MEDIATED_ANTEROGRADE_TRANSPORT	1.08758	0.452703
REACTOME_REGULATION_OF_TP53_ACTIVITY_THROUGH_PHOSPHORYLATION	1.0835	0.434924
REACTOME_GLYCOGEN_STORAGE_DISEASES	1.08247	0.446974
REACTOME_SIGNALING_BY_ERBB2_IN_CANCER	1.08187	0.506351
REACTOME_DEGRADATION_OF_BETA_CATENIN_BY_THE_DESTRUCTION_COMPLEX	1.08179	0.395021
REACTOME_SYNTHESIS_OF_SUBSTRATES_IN_N_GLYCAN_BIOSYTHESIS	1.07843	0.449735
REACTOME_RAC2_GTPASE_CYCLE	1.07749	0.458421
REACTOME_SIGNALING_BY_NTRK2_TRKB	1.07578	0.438889
REACTOME_GAP_FILLING_DNA_REPAIR_SYNTHESIS_AND_LIGATION_IN_GG_NER	1.07397	0.414973
REACTOME_RHO_GTPASES_ACTIVATE_FORMINS	1.07331	0.539677
REACTOME_RSV_HOST_INTERACTIONS	1.07256	0.437029
REACTOME_TICAM1_RIP1_MEDIATED_IKK_COMPLEX_RECRUITMENT	1.07197	0.380714
REACTOME_SUMOYLATION_OF_SUMOYLATION_PROTEINS	1.0714	0.397508
REACTOME_CA2_PATHWAY	1.06922	0.466656
REACTOME_CELLULAR_RESPONSE_TO_HEAT_STRESS	1.06701	0.435074
REACTOME_GLUCAGON_TYPE_LIGAND_RECEPTORS	1.0662	0.484084
REACTOME_RESOLUTION_OF_AP_SITES_VIA_THE_MULTIPLE_NUCLEOTIDE_PATCH_REPLACEMENT_PATHWAY	1.06466	0.436216
REACTOME_THROMBOXANE_SIGNALLING_THROUGH_TP_RECEPTOR	1.06283	0.445062
REACTOME_TRANSCRIPTION_OF_E2F_TARGETS_UNDER_NEGATIVE_CONTROL_BY_P107_RBL1_AND_P130_RBL2_IN_COMPLEX_WITH_HDAC1	1.06272	0.396529
REACTOME_KSRP_KHSRP_BINDS_AND_DESTABILIZES_MRNA	1.06245	0.442427
REACTOME_SHC1_EVENTS_IN_ERBB2_SIGNALING	1.06224	0.429514
REACTOME_SYNTHESIS_SECRETION_AND_INACTIVATION_OF_GLUCAGON_LIKE_PEPTIDE_1_GLP_1	1.06204	0.410555
REACTOME_GABA_B_RECEPTOR_ACTIVATION	1.05857	0.474481
REACTOME_BUDDING_AND_MATURATION_OF_HIV_VIRION	1.05796	0.383362
REACTOME_DOWNSTREAM_SIGNALING_OF_ACTIVATED_FGFR4	1.05743	0.420753
REACTOME_G_ALPHA_12_13_SIGNALLING_EVENTS	1.05727	0.466718
REACTOME_RAS_PROCESSING	1.05675	0.390456
REACTOME_TRANSPORT_OF_MATURE_MRNAS_DERIVED_FROM_INTRONLESS_TRANSCRIPTS	1.05517	0.354312
REACTOME_ONCOGENIC_MAPK_SIGNALING	1.05416	0.38213
REACTOME_GLUCAGON_SIGNALING_IN_METABOLIC_REGULATION	1.05143	0.401333
REACTOME_MHC_CLASS_II_ANTIGEN_PRESENTATION	1.05036	0.391997
REACTOME_FORMATION_OF_THE_CANONICAL_BAF_CBAF_COMPLEX	1.05025	0.390605
REACTOME_SYNTHESIS_OF_PROSTAGLANDINS_PG_AND_THROMBOXANES_TX	1.04976	0.410435
REACTOME_PTEN_REGULATION	1.04965	0.405154
REACTOME_ATP_DEPENDENT_CHROMATIN_REMODELERS	1.04866	0.418447
REACTOME_SIGNALING_BY_EGFR_IN_CANCER	1.04822	0.386283
REACTOME_DEFECTS_OF_CONTACT_ACTIVATION_SYSTEM_CAS_AND_KALLIKREIN_KININ_SYSTEM_KKS	1.04734	0.411245
REACTOME_NUCLEOTIDE_SALVAGE	1.04715	0.399691
REACTOME_REGULATION_OF_FZD_BY_UBIQUITINATION	1.04511	0.429899
REACTOME_G_ALPHA_I_SIGNALLING_EVENTS	1.04479	0.42692
REACTOME_TRANSCRIPTIONAL_REGULATION_BY_MECP2	1.04289	0.407582
REACTOME_ANTIGEN_PROCESSING_UBIQUITINATION_PROTEASOME_DEGRADATION	1.04275	0.376628
REACTOME_DAP12_SIGNALING	1.04269	0.382284
REACTOME_RHOJ_GTPASE_CYCLE	1.04246	0.375442
REACTOME_NEF_MEDIATES_DOWN_MODULATION_OF_CELL_SURFACE_RECEPTORS_BY_RECRUITING_THEM_TO_CLATHRIN_ADAPTERS	1.04117	0.358643
REACTOME_SIGNALING_BY_ALK_IN_CANCER	1.03984	0.368556
REACTOME_INCRETIN_SYNTHESIS_SECRETION_AND_INACTIVATION	1.03914	0.366175
REACTOME_APOPTOTIC_CLEAVAGE_OF_CELLULAR_PROTEINS	1.0374	0.366226
REACTOME_NOD1_2_SIGNALING_PATHWAY	1.0363	0.377757
REACTOME_SEMAPHORIN_INTERACTIONS	1.03561	0.372206
REACTOME_NRAGE_SIGNALS_DEATH_THROUGH_JNK	1.03503	0.423713
REACTOME_PROTEIN_LOCALIZATION	1.03386	0.380386
REACTOME_SIGNALING_BY_BRAF_AND_RAF1_FUSIONS	1.03359	0.361903
REACTOME_DISEASES_OF_METABOLISM	1.03292	0.418669
REACTOME_MATURATION_OF_TCA_ENZYMES_AND_REGULATION_OF_TCA_CYCLE	1.031	0.346405
REACTOME_SIGNALING_BY_FGFR3	1.03081	0.356547
REACTOME_SIGNALING_BY_WNT	1.03049	0.403692
REACTOME_CARBOXYTERMINAL_POST_TRANSLATIONAL_MODIFICATIONS_OF_TUBULIN	1.02972	0.398381
REACTOME_L1CAM_INTERACTIONS	1.02854	0.389166
REACTOME_PARASITE_INFECTION	1.02724	0.35527
REACTOME_ADP_SIGNALLING_THROUGH_P2Y_PURINOCEPTOR_12	1.02651	0.397508
REACTOME_SYNDECAN_INTERACTIONS	1.0257	0.307292
REACTOME_REGULATION_OF_LIPID_METABOLISM_BY_PPARALPHA	1.02553	0.369937
REACTOME_SIGNAL_AMPLIFICATION	1.02522	0.369673
REACTOME_HIV_INFECTION	1.0245	0.33315
REACTOME_FACTORS_INVOLVED_IN_MEGAKARYOCYTE_DEVELOPMENT_AND_PLATELET_PRODUCTION	1.02256	0.407269
REACTOME_INTERLEUKIN_3_INTERLEUKIN_5_AND_GM_CSF_SIGNALING	1.02155	0.312588
REACTOME_SIGNALING_BY_NOTCH	1.02118	0.352403
REACTOME_RESPIRATORY_SYNCYTIAL_VIRUS_INFECTION_PATHWAY	1.01911	0.336468
REACTOME_PEPTIDE_LIGAND_BINDING_RECEPTORS	1.01858	0.318608
REACTOME_CYTOSOLIC_SENSORS_OF_PATHOGEN_ASSOCIATED_DNA	1.01826	0.373745
REACTOME_ADIPOGENESIS	1.01791	0.352617
REACTOME_TRANSPORT_OF_MATURE_TRANSCRIPT_TO_CYTOPLASM	1.01773	0.346237
REACTOME_HYALURONAN_METABOLISM	1.01753	0.352617
REACTOME_CYCLIN_D_ASSOCIATED_EVENTS_IN_G1	1.01705	0.359145
REACTOME_NOTCH3_INTRACELLULAR_DOMAIN_REGULATES_TRANSCRIPTION	1.01697	0.335036
REACTOME_MODULATION_OF_HOST_RESPONSES_BY_IFN_STIMULATED_GENES	1.0165	0.366274
REACTOME_CO_INHIBITION_BY_CTLA4	1.0155	0.3352
REACTOME_RHO_GTPASES_ACTIVATE_PAKS	1.01519	0.342956
REACTOME_TRANSCRIPTIONAL_REGULATION_OF_WHITE_ADIPOCYTE_DIFFERENTIATION	1.01493	0.331352
REACTOME_BASIGIN_INTERACTIONS	1.01431	0.383012
REACTOME_RNA_POLYMERASE_III_TRANSCRIPTION	1.01317	0.324708
REACTOME_TRNA_PROCESSING_IN_THE_NUCLEUS	1.01193	0.373581
REACTOME_G_PROTEIN_MEDIATED_EVENTS	1.01043	0.355616
REACTOME_AGGREPHAGY	1.01005	0.314107
REACTOME_PERK_REGULATES_GENE_EXPRESSION	1.00644	0.348585
REACTOME_CLASS_A_1_RHODOPSIN_LIKE_RECEPTORS	1.00624	0.288689
REACTOME_EXTRA_NUCLEAR_ESTROGEN_SIGNALING	1.0059	0.338375
REACTOME_DISEASES_OF_HEMOSTASIS	1.00559	0.395816
REACTOME_RIPK1_MEDIATED_REGULATED_NECROSIS	1.00479	0.335075
REACTOME_MISCELLANEOUS_TRANSPORT_AND_BINDING_EVENTS	1.00472	0.354622
REACTOME_MYD88_INDEPENDENT_TLR4_CASCADE	1.0043	0.298395
REACTOME_MECP2_REGULATES_NEURONAL_RECEPTORS_AND_CHANNELS	1.00272	0.335792
REACTOME_REGULATION_OF_TLR_BY_ENDOGENOUS_LIGAND	1.00128	0.363801
REACTOME_PROTEIN_FOLDING	1.00064	0.3603
REACTOME_SIGNALING_BY_ERBB2_ECD_MUTANTS	1.00016	0.34328
REACTOME_RHOV_GTPASE_CYCLE	0.999992	0.374816
REACTOME_MITOCHONDRIAL_UNFOLDED_PROTEIN_RESPONSE_UPRMT	0.998985	0.286707
REACTOME_METALLOPROTEASE_DUBS	0.99868	0.329059
REACTOME_G_ALPHA_S_SIGNALLING_EVENTS	0.996802	0.268443
REACTOME_COMPLEX_IV_ASSEMBLY	0.996368	0.327764
REACTOME_DISEASES_OF_SIGNAL_TRANSDUCTION_BY_GROWTH_FACTOR_RECEPTORS_AND_SECOND_MESSENGERS	0.995358	0.342595
REACTOME_REGULATION_OF_HSF1_MEDIATED_HEAT_SHOCK_RESPONSE	0.99078	0.33417
REACTOME_NCAM1_INTERACTIONS	0.990572	0.276108
REACTOME_DNA_REPAIR	0.988795	0.338265
REACTOME_THROMBIN_SIGNALLING_THROUGH_PROTEINASE_ACTIVATED_RECEPTORS_PARS	0.988048	0.283102
REACTOME_AQUAPORIN_MEDIATED_TRANSPORT	0.98749	0.301905
REACTOME_DNA_REPLICATION	0.987355	0.335943
REACTOME_INTERACTIONS_OF_VPR_WITH_HOST_CELLULAR_PROTEINS	0.985742	0.348982
REACTOME_TP53_REGULATES_TRANSCRIPTION_OF_ADDITIONAL_CELL_CYCLE_GENES_WHOSE_EXACT_ROLE_IN_THE_P53_PATHWAY_REMAIN_UNCERTAIN	0.98535	0.290811
REACTOME_TP53_REGULATES_TRANSCRIPTION_OF_CELL_CYCLE_GENES	0.984511	0.298437
REACTOME_ACYL_CHAIN_REMODELLING_OF_PS	0.984364	0.249877
REACTOME_MRNA_SPLICING	0.983189	0.305267
REACTOME_FLT3_SIGNALING	0.982837	0.357935
REACTOME_O_GLYCOSYLATION_OF_TSR_DOMAIN_CONTAINING_PROTEINS	0.982702	0.26789
REACTOME_EVASION_BY_RSV_OF_HOST_INTERFERON_RESPONSES	0.981511	0.274649
REACTOME_INACTIVATION_OF_CSF3_G_CSF_SIGNALING	0.979703	0.274807
REACTOME_INTRINSIC_PATHWAY_FOR_APOPTOSIS	0.978429	0.308903
REACTOME_CIRCADIAN_CLOCK	0.97816	0.311754
REACTOME_PROCESSING_OF_CAPPED_INTRON_CONTAINING_PRE_MRNA	0.977184	0.296818
REACTOME_RHO_GTPASES_ACTIVATE_WASPS_AND_WAVES	0.976203	0.322481
REACTOME_DNA_REPLICATION_PRE_INITIATION	0.975564	0.287961
REACTOME_CONSTITUTIVE_SIGNALING_BY_LIGAND_RESPONSIVE_EGFR_CANCER_VARIANTS	0.974344	0.250644
REACTOME_TCF_DEPENDENT_SIGNALING_IN_RESPONSE_TO_WNT	0.970544	0.309985
REACTOME_REGULATION_OF_GLUCOKINASE_BY_GLUCOKINASE_REGULATORY_PROTEIN	0.969691	0.289905
REACTOME_IKK_COMPLEX_RECRUITMENT_MEDIATED_BY_RIP1	0.969653	0.29761
REACTOME_PLATELET_CALCIUM_HOMEOSTASIS	0.967923	0.286905
REACTOME_ACTIVATION_OF_IRF3_IRF7_MEDIATED_BY_TBK1_IKK_IKBKE	0.9678	0.239578
REACTOME_GLUCURONIDATION	0.967124	0.25472
REACTOME_FCERI_MEDIATED_CA_2_MOBILIZATION	0.965275	0.322493
REACTOME_INTERCONVERSION_OF_NUCLEOTIDE_DI_AND_TRIPHOSPHATES	0.964265	0.310059
REACTOME_CALNEXIN_CALRETICULIN_CYCLE	0.964221	0.256635
REACTOME_INTERACTIONS_OF_REV_WITH_HOST_CELLULAR_PROTEINS	0.961382	0.263241
REACTOME_RHOF_GTPASE_CYCLE	0.95849	0.303567
REACTOME_LYSOSOME_VESICLE_BIOGENESIS	0.958367	0.296665
REACTOME_RUNX1_REGULATES_TRANSCRIPTION_OF_GENES_INVOLVED_IN_DIFFERENTIATION_OF_HSCS	0.958356	0.268592
REACTOME_COLLAGEN_DEGRADATION	0.957082	0.262034
REACTOME_THE_CANONICAL_RETINOID_CYCLE_IN_RODS_TWILIGHT_VISION	0.956501	0.243977
REACTOME_CELL_CELL_COMMUNICATION	0.956208	0.262933
REACTOME_SIGNALING_BY_CSF3_G_CSF	0.955955	0.276992
REACTOME_TNF_SIGNALING	0.955344	0.262401
REACTOME_REGULATION_OF_MECP2_EXPRESSION_AND_ACTIVITY	0.953992	0.292396
REACTOME_DEADENYLATION_DEPENDENT_MRNA_DECAY	0.953082	0.297597
REACTOME_DISEASES_OF_GLYCOSYLATION	0.953057	0.245549
REACTOME_CONSTITUTIVE_SIGNALING_BY_EGFRVIII	0.951913	0.27163
REACTOME_COMPLEX_III_ASSEMBLY	0.951667	0.270024
REACTOME_DOWNSTREAM_SIGNAL_TRANSDUCTION	0.951286	0.266661
REACTOME_GLYCOGEN_BREAKDOWN_GLYCOGENOLYSIS	0.95115	0.299254
REACTOME_THE_ROLE_OF_NEF_IN_HIV_1_REPLICATION_AND_DISEASE_PATHOGENESIS	0.948985	0.276966
REACTOME_SYNTHESIS_OF_PA	0.946323	0.262777
REACTOME_DNA_DAMAGE_RECOGNITION_IN_GG_NER	0.945679	0.260472
REACTOME_RHO_GTPASES_ACTIVATE_IQGAPS	0.944938	0.283862
REACTOME_DEUBIQUITINATION	0.944437	0.27678
REACTOME_MITOPHAGY	0.944384	0.257687
REACTOME_GPCR_LIGAND_BINDING	0.943691	0.20186
REACTOME_TRAF6_MEDIATED_IRF7_ACTIVATION	0.943655	0.226441
REACTOME_DEGRADATION_OF_THE_EXTRACELLULAR_MATRIX	0.943319	0.253546
REACTOME_VASOPRESSIN_REGULATES_RENAL_WATER_HOMEOSTASIS_VIA_AQUAPORINS	0.942905	0.273771
REACTOME_RAC3_GTPASE_CYCLE	0.942656	0.264818
REACTOME_GOLGI_TO_ER_RETROGRADE_TRANSPORT	0.940816	0.30103
REACTOME_SIGNALING_BY_FGFR1	0.940236	0.242812
REACTOME_NUCLEOTIDE_BINDING_DOMAIN_LEUCINE_RICH_REPEAT_CONTAINING_RECEPTOR_NLR_SIGNALING_PATHWAYS	0.940039	0.271126
REACTOME_ION_TRANSPORT_BY_P_TYPE_ATPASES	0.939616	0.240923
REACTOME_ENDOSOMAL_SORTING_COMPLEX_REQUIRED_FOR_TRANSPORT_ESCRT	0.939509	0.255627
REACTOME_NEUROTRANSMITTER_RECEPTORS_AND_POSTSYNAPTIC_SIGNAL_TRANSMISSION	0.938491	0.201645
REACTOME_UB_SPECIFIC_PROCESSING_PROTEASES	0.938385	0.235599
REACTOME_SARS_COV_2_INFECTION	0.938292	0.260106
REACTOME_GLYCOSPHINGOLIPID_BIOSYNTHESIS	0.936431	0.295657
REACTOME_DOWNSTREAM_SIGNALING_OF_ACTIVATED_FGFR3	0.936302	0.238951
REACTOME_NUCLEOTIDE_EXCISION_REPAIR	0.935062	0.292851
REACTOME_MATURATION_OF_SARS_COV_2_SPIKE_PROTEIN	0.933659	0.29048
REACTOME_DNA_DOUBLE_STRAND_BREAK_REPAIR	0.931325	0.242138
REACTOME_BACTERIAL_INFECTION_PATHWAYS	0.930165	0.292789
REACTOME_TRANSPORT_OF_THE_SLBP_DEPENDANT_MATURE_MRNA	0.928401	0.269601
REACTOME_MITOCHONDRIAL_FATTY_ACID_BETA_OXIDATION	0.926609	0.210742
REACTOME_E3_UBIQUITIN_LIGASES_UBIQUITINATE_TARGET_PROTEINS	0.926541	0.270119
REACTOME_INTRACELLULAR_SIGNALING_BY_SECOND_MESSENGERS	0.926388	0.23917
REACTOME_NEGATIVE_REGULATION_OF_MAPK_PATHWAY	0.92596	0.23275
REACTOME_CELL_CYCLE_CHECKPOINTS	0.925881	0.257897
REACTOME_ELEVATION_OF_CYTOSOLIC_CA2_LEVELS	0.924273	0.26744
REACTOME_SIGNALING_BY_PDGF	0.924151	0.218325
REACTOME_RHOU_GTPASE_CYCLE	0.920802	0.282621
REACTOME_EXPORT_OF_VIRAL_RIBONUCLEOPROTEINS_FROM_NUCLEUS	0.919166	0.259951
REACTOME_A_TETRASACCHARIDE_LINKER_SEQUENCE_IS_REQUIRED_FOR_GAG_SYNTHESIS	0.91868	0.291598
REACTOME_FORMATION_OF_THE_DYSTROPHIN_GLYCOPROTEIN_COMPLEX_DGC	0.918012	0.246726
REACTOME_SIGNALING_BY_NTRKS	0.916333	0.231047
REACTOME_SUMOYLATION	0.915395	0.253901
REACTOME_TOLL_LIKE_RECEPTOR_9_TLR9_CASCADE	0.915149	0.24594
REACTOME_SARS_COV_1_ACTIVATES_MODULATES_INNATE_IMMUNE_RESPONSES	0.914685	0.24541
REACTOME_PLASMA_LIPOPROTEIN_ASSEMBLY_REMODELING_AND_CLEARANCE	0.914328	0.217176
REACTOME_LATE_SARS_COV_2_INFECTION_EVENTS	0.906161	0.240052
REACTOME_RUNX2_REGULATES_OSTEOBLAST_DIFFERENTIATION	0.904608	0.242138
REACTOME_EFFECTS_OF_PIP2_HYDROLYSIS	0.903764	0.230016
REACTOME_MICRORNA_MIRNA_BIOGENESIS	0.902407	0.259789
REACTOME_ION_CHANNEL_TRANSPORT	0.901727	0.104278
REACTOME_RHOQ_GTPASE_CYCLE	0.900698	0.244689
REACTOME_ASSEMBLY_AND_CELL_SURFACE_PRESENTATION_OF_NMDA_RECEPTORS	0.900559	0.232223
REACTOME_DISEASES_OF_CARBOHYDRATE_METABOLISM	0.897804	0.191886
REACTOME_EXTRACELLULAR_MATRIX_ORGANIZATION	0.89591	0.166394
REACTOME_SARS_COV_2_HOST_INTERACTIONS	0.895644	0.230362
REACTOME_STING_MEDIATED_INDUCTION_OF_HOST_IMMUNE_RESPONSES	0.894005	0.244592
REACTOME_NON_INTEGRIN_MEMBRANE_ECM_INTERACTIONS	0.892782	0.243491
REACTOME_IRON_UPTAKE_AND_TRANSPORT	0.891943	0.268474
REACTOME_DISEASES_ASSOCIATED_WITH_GLYCOSYLATION_PRECURSOR_BIOSYNTHESIS	0.890639	0.224697
REACTOME_NUCLEAR_IMPORT_OF_REV_PROTEIN	0.890323	0.219261
REACTOME_PKA_ACTIVATION_IN_GLUCAGON_SIGNALLING	0.888547	0.198193
REACTOME_FOXO_MEDIATED_TRANSCRIPTION_OF_OXIDATIVE_STRESS_METABOLIC_AND_NEURONAL_GENES	0.886677	0.224289
REACTOME_SIGNALLING_TO_ERKS	0.886403	0.23485
REACTOME_APC_CDC20_MEDIATED_DEGRADATION_OF_NEK2A	0.886083	0.233836
REACTOME_NGF_STIMULATED_TRANSCRIPTION	0.884197	0.216809
REACTOME_DUAL_INCISION_IN_TC_NER	0.882519	0.224371
REACTOME_SPRY_REGULATION_OF_FGF_SIGNALING	0.88247	0.223037
REACTOME_G_PROTEIN_BETA_GAMMA_SIGNALLING	0.88175	0.220708
REACTOME_RHO_GTPASE_CYCLE	0.881138	0.198277
REACTOME_CYTOSOLIC_SULFONATION_OF_SMALL_MOLECULES	0.880529	0.174816
REACTOME_RA_BIOSYNTHESIS_PATHWAY	0.880309	0.200003
REACTOME_PEPTIDE_HORMONE_METABOLISM	0.880085	0.142616
REACTOME_NEGATIVE_REGULATION_OF_TCF_DEPENDENT_SIGNALING_BY_WNT_LIGAND_ANTAGONISTS	0.877031	0.231791
REACTOME_RHO_GTPASE_EFFECTORS	0.876912	0.215541
REACTOME_M_PHASE	0.874193	0.203612
REACTOME_MTORC1_MEDIATED_SIGNALLING	0.874088	0.193924
REACTOME_PROTEIN_METHYLATION	0.873813	0.177442
REACTOME_NEGATIVE_REGULATION_OF_FGFR4_SIGNALING	0.872083	0.154772
REACTOME_SARS_COV_INFECTIONS	0.868376	0.217012
REACTOME_SIGNALING_BY_EGFR	0.868131	0.2147
REACTOME_AMINO_ACIDS_REGULATE_MTORC1	0.866115	0.209853
REACTOME_SHC_MEDIATED_CASCADE_FGFR3	0.865826	0.188542
REACTOME_G_BETA_GAMMA_SIGNALLING_THROUGH_PI3KGAMMA	0.865242	0.202605
REACTOME_MITOTIC_PROMETAPHASE	0.865133	0.130151
REACTOME_BIOLOGICAL_OXIDATIONS	0.86444	0.101408
REACTOME_RNA_POLYMERASE_II_TRANSCRIBES_SNRNA_GENES	0.864299	0.205868
REACTOME_TRANSLATION_OF_SARS_COV_2_STRUCTURAL_PROTEINS	0.863228	0.217394
REACTOME_RET_SIGNALING	0.863209	0.15305
REACTOME_RAC1_GTPASE_CYCLE	0.862392	0.15386
REACTOME_AMYLOID_FIBER_FORMATION	0.862232	0.220035
REACTOME_MET_PROMOTES_CELL_MOTILITY	0.861785	0.172524
REACTOME_METABOLISM_OF_FAT_SOLUBLE_VITAMINS	0.861505	0.196661
REACTOME_TRAF3_DEPENDENT_IRF_ACTIVATION_PATHWAY	0.860921	0.167603
REACTOME_SYNTHESIS_OF_BILE_ACIDS_AND_BILE_SALTS	0.858788	0.113943
REACTOME_ADHERENS_JUNCTIONS_INTERACTIONS	0.858526	0.142352
REACTOME_FORMATION_OF_THE_POLYBROMO_BAF_PBAF_COMPLEX	0.857913	0.186749
REACTOME_CLASS_I_PEROXISOMAL_MEMBRANE_PROTEIN_IMPORT	0.85781	0.18426
REACTOME_DISEASES_OF_MITOTIC_CELL_CYCLE	0.856466	0.178234
REACTOME_OXIDATIVE_STRESS_INDUCED_SENESCENCE	0.85549	0.196167
REACTOME_ESR_MEDIATED_SIGNALING	0.85487	0.173899
REACTOME_SLC_TRANSPORTER_DISORDERS	0.85446	0.0888486
REACTOME_THE_NLRP3_INFLAMMASOME	0.854067	0.196913
REACTOME_FORMATION_OF_SENESCENCE_ASSOCIATED_HETEROCHROMATIN_FOCI_SAHF	0.853835	0.176978
REACTOME_TP53_REGULATES_METABOLIC_GENES	0.85347	0.176503
REACTOME_GABA_RECEPTOR_ACTIVATION	0.851982	0.137827
REACTOME_EXPRESSION_OF_BMAL_ARNTL_CLOCK_AND_NPAS2	0.851486	0.171224
REACTOME_MTOR_SIGNALLING	0.85026	0.191979
REACTOME_SIGNALING_BY_VEGF	0.84691	0.158962
REACTOME_CDC42_GTPASE_CYCLE	0.84459	0.128789
REACTOME_PROCESSING_OF_INTRONLESS_PRE_MRNAS	0.843749	0.203123
REACTOME_KERATAN_SULFATE_BIOSYNTHESIS	0.842497	0.136624
REACTOME_EPIGENETIC_REGULATION_OF_GENE_EXPRESSION	0.842363	0.14219
REACTOME_G_ALPHA_Q_SIGNALLING_EVENTS	0.841319	0.0750999
REACTOME_CREB1_PHOSPHORYLATION_THROUGH_NMDA_RECEPTOR_MEDIATED_ACTIVATION_OF_RAS_SIGNALING	0.841239	0.165724
REACTOME_INTEGRIN_CELL_SURFACE_INTERACTIONS	0.84122	0.107692
REACTOME_SPHINGOLIPID_METABOLISM	0.840983	0.166391
REACTOME_ELASTIC_FIBRE_FORMATION	0.840512	0.125236
REACTOME_NCAM_SIGNALING_FOR_NEURITE_OUT_GROWTH	0.840479	0.131768
REACTOME_RORA_B_C_AND_NR1D1_REV_ERBA_REGULATE_GENE_EXPRESSION	0.837259	0.15503
REACTOME_EARLY_SARS_COV_2_INFECTION_EVENTS	0.835973	0.14563
REACTOME_RESPIRATORY_SYNCYTIAL_VIRUS_RSV_GENOME_REPLICATION_TRANSCRIPTION_AND_TRANSLATION	0.835345	0.18245
REACTOME_REGULATION_OF_INSULIN_LIKE_GROWTH_FACTOR_IGF_TRANSPORT_AND_UPTAKE_BY_INSULIN_LIKE_GROWTH_FACTOR_BINDING_PROTEINS_IGFBPS	0.835222	0.171988
REACTOME_MATURATION_OF_SARS_COV_2_NUCLEOPROTEIN	0.83521	0.150902
REACTOME_PYRUVATE_METABOLISM	0.832394	0.140743
REACTOME_TRANSPORT_OF_VITAMINS_NUCLEOSIDES_AND_RELATED_MOLECULES	0.832343	0.101275
REACTOME_SYNAPTIC_ADHESION_LIKE_MOLECULES	0.831253	0.127762
REACTOME_SPHINGOLIPID_DE_NOVO_BIOSYNTHESIS	0.829494	0.150136
REACTOME_PKMTS_METHYLATE_HISTONE_LYSINES	0.829459	0.185235
REACTOME_DEFECTIVE_B4GALT7_CAUSES_EDS_PROGEROID_TYPE	0.823428	0.181388
REACTOME_CELLULAR_RESPONSES_TO_MECHANICAL_STIMULI	0.822886	0.152223
REACTOME_CELLULAR_SENESCENCE	0.819596	0.199501
REACTOME_GLYCOSPHINGOLIPID_METABOLISM	0.818644	0.110698
REACTOME_PHASE_2_PLATEAU_PHASE	0.818563	0.118559
REACTOME_TRANSCRIPTION_COUPLED_NUCLEOTIDE_EXCISION_REPAIR_TC_NER	0.814929	0.157038
REACTOME_CGMP_EFFECTS	0.81446	0.176516
REACTOME_REGULATION_OF_MITF_M_DEPENDENT_GENES_INVOLVED_IN_CELL_CYCLE_AND_PROLIFERATION	0.810474	0.121506
REACTOME_MISMATCH_REPAIR	0.809653	0.158641
REACTOME_TURBULENT_OSCILLATORY_DISTURBED_FLOW_SHEAR_STRESS_ACTIVATES_SIGNALING_BY_PIEZO1_AND_INTEGRINS_IN_ENDOTHELIAL_CELLS	0.809498	0.147911
REACTOME_RESOLUTION_OF_SISTER_CHROMATID_COHESION	0.808195	0.0829742
REACTOME_MOLECULES_ASSOCIATED_WITH_ELASTIC_FIBRES	0.807656	0.11138
REACTOME_JNK_C_JUN_KINASES_PHOSPHORYLATION_AND_ACTIVATION_MEDIATED_BY_ACTIVATED_HUMAN_TAK1	0.807568	0.149551
REACTOME_DARPP_32_EVENTS	0.803508	0.118559
REACTOME_TRANSCRIPTIONAL_REGULATION_BY_TP53	0.803387	0.126045
REACTOME_SHC_MEDIATED_CASCADE_FGFR4	0.802209	0.112238
REACTOME_SIGNALING_BY_FGFR2	0.801881	0.132442
REACTOME_RAF_ACTIVATION	0.800733	0.153126
REACTOME_INTRA_GOLGI_AND_RETROGRADE_GOLGI_TO_ER_TRAFFIC	0.800553	0.134851
REACTOME_NEGATIVE_REGULATION_OF_FGFR3_SIGNALING	0.798237	0.108233
REACTOME_EPIGENETIC_REGULATION_BY_WDR5_CONTAINING_HISTONE_MODIFYING_COMPLEXES	0.797955	0.135102
REACTOME_MUSCLE_CONTRACTION	0.797014	0.0976007
REACTOME_M_DECAY_DEGRADATION_OF_MATERNAL_MRNAS_BY_MATERNALLY_STORED_FACTORS	0.79655	0.152793
REACTOME_CYTOSOLIC_TRNA_AMINOACYLATION	0.79639	0.135223
REACTOME_TRANS_GOLGI_NETWORK_VESICLE_BUDDING	0.796254	0.171735
REACTOME_REGULATION_OF_TP53_ACTIVITY	0.795707	0.109737
REACTOME_SIGNALING_BY_FGFR	0.794822	0.0763543
REACTOME_INSULIN_PROCESSING	0.79343	0.0869418
REACTOME_SIGNALING_BY_NOTCH1	0.792849	0.110503
REACTOME_NETRIN_1_SIGNALING	0.792613	0.13572
REACTOME_HIV_LIFE_CYCLE	0.791934	0.128455
REACTOME_POTENTIAL_THERAPEUTICS_FOR_SARS	0.791804	0.156521
REACTOME_CYTOCHROME_P450_ARRANGED_BY_SUBSTRATE_TYPE	0.790931	0.117792
REACTOME_MITOCHONDRIAL_CALCIUM_ION_TRANSPORT	0.79088	0.168404
REACTOME_ENERGY_DEPENDENT_REGULATION_OF_MTOR_BY_LKB1_AMPK	0.789851	0.154311
REACTOME_DISEASES_ASSOCIATED_WITH_O_GLYCOSYLATION_OF_PROTEINS	0.78911	0.109564
REACTOME_SEMA4D_IN_SEMAPHORIN_SIGNALING	0.788042	0.136357
REACTOME_EGR2_AND_SOX10_MEDIATED_INITIATION_OF_SCHWANN_CELL_MYELINATION	0.786057	0.169384
REACTOME_ACTIVATION_OF_BH3_ONLY_PROTEINS	0.785685	0.15612
REACTOME_ARACHIDONATE_METABOLISM	0.785599	0.0567276
REACTOME_FORMATION_OF_TC_NER_PRE_INCISION_COMPLEX	0.784899	0.121422
REACTOME_TP53_REGULATES_TRANSCRIPTION_OF_DNA_REPAIR_GENES	0.783293	0.1289
REACTOME_ECM_PROTEOGLYCANS	0.782836	0.132117
REACTOME_PROCESSIVE_SYNTHESIS_ON_THE_C_STRAND_OF_THE_TELOMERE	0.782141	0.158821
REACTOME_CO_STIMULATION_BY_CD28	0.781493	0.130543
REACTOME_TRANSLATION_OF_SARS_COV_1_STRUCTURAL_PROTEINS	0.779357	0.153326
REACTOME_POTASSIUM_CHANNELS	0.777893	0.101176
REACTOME_TRANSCRIPTIONAL_REGULATION_OF_PLURIPOTENT_STEM_CELLS	0.777733	0.10022
REACTOME_SELECTIVE_AUTOPHAGY	0.777197	0.13645
REACTOME_PHASE_0_RAPID_DEPOLARISATION	0.776487	0.0572954
REACTOME_ER_QUALITY_CONTROL_COMPARTMENT_ERQC	0.776107	0.156261
REACTOME_LAGGING_STRAND_SYNTHESIS	0.773476	0.136806
REACTOME_BILE_ACID_AND_BILE_SALT_METABOLISM	0.772023	0.0656979
REACTOME_RNA_POLYMERASE_III_TRANSCRIPTION_INITIATION_FROM_TYPE_1_PROMOTER	0.770773	0.119007
REACTOME_PKA_MEDIATED_PHOSPHORYLATION_OF_CREB	0.770269	0.103708
REACTOME_NUCLEAR_PORE_COMPLEX_NPC_DISASSEMBLY	0.769125	0.0864656
REACTOME_ACTIVATED_TAK1_MEDIATES_P38_MAPK_ACTIVATION	0.765307	0.128004
REACTOME_VLDLR_INTERNALISATION_AND_DEGRADATION	0.761385	0.161007
REACTOME_GRB2_SOS_PROVIDES_LINKAGE_TO_MAPK_SIGNALING_FOR_INTEGRINS	0.760969	0.0861024
REACTOME_CHROMATIN_ORGANIZATION	0.760537	0.0871502
REACTOME_CARDIAC_CONDUCTION	0.760448	0.0917704
REACTOME_TGFBR3_EXPRESSION	0.760209	0.0971492
REACTOME_METABOLISM_OF_CARBOHYDRATES_AND_CARBOHYDRATE_DERIVATIVES	0.759491	0.0385436
REACTOME_HCMV_INFECTION	0.757606	0.12014
REACTOME_RUNX1_REGULATES_GENES_INVOLVED_IN_MEGAKARYOCYTE_DIFFERENTIATION_AND_PLATELET_FUNCTION	0.757313	0.121304
REACTOME_ESTROGEN_DEPENDENT_GENE_EXPRESSION	0.754488	0.136079
REACTOME_AUTOPHAGY	0.753703	0.121169
REACTOME_HOMOLOGY_DIRECTED_REPAIR	0.752999	0.0615961
REACTOME_GLYCOSAMINOGLYCAN_METABOLISM	0.75207	0.0374778
REACTOME_DOWNSTREAM_SIGNALING_OF_ACTIVATED_FGFR1	0.751988	0.0544245
REACTOME_NITRIC_OXIDE_STIMULATES_GUANYLATE_CYCLASE	0.751863	0.098079
REACTOME_PHASE_4_RESTING_MEMBRANE_POTENTIAL	0.751811	0.076931
REACTOME_RNA_POLYMERASE_I_TRANSCRIPTION_INITIATION	0.751722	0.0579919
REACTOME_LATE_ENDOSOMAL_MICROAUTOPHAGY	0.75157	0.126117
REACTOME_FORMATION_OF_THE_EARLY_ELONGATION_COMPLEX	0.747951	0.120609
REACTOME_SIGNALING_BY_NUCLEAR_RECEPTORS	0.747677	0.0899051
REACTOME_DOWNSTREAM_SIGNALING_OF_ACTIVATED_FGFR2	0.747163	0.0590818
REACTOME_SIGNALING_BY_INSULIN_RECEPTOR	0.747134	0.0287472
REACTOME_REGULATION_OF_SIGNALING_BY_CBL	0.746123	0.125224
REACTOME_NEGATIVE_REGULATION_OF_MET_ACTIVITY	0.745143	0.131434
REACTOME_POLYMERASE_SWITCHING_ON_THE_C_STRAND_OF_THE_TELOMERE	0.744325	0.130161
REACTOME_SIGNALING_BY_ERYTHROPOIETIN	0.741904	0.0942153
REACTOME_SYNTHESIS_OF_PIPS_AT_THE_GOLGI_MEMBRANE	0.740145	0.0873413
REACTOME_VIRAL_MESSENGER_RNA_SYNTHESIS	0.739776	0.0821505
REACTOME_PINK1_PRKN_MEDIATED_MITOPHAGY	0.7367	0.122346
REACTOME_RUNX1_INTERACTS_WITH_CO_FACTORS_WHOSE_PRECISE_EFFECT_ON_RUNX1_TARGETS_IS_NOT_KNOWN	0.736284	0.065311
REACTOME_RAB_GEFS_EXCHANGE_GTP_FOR_GDP_ON_RABS	0.731461	0.111769
REACTOME_GLYCOSPHINGOLIPID_CATABOLISM	0.731286	0.0905698
REACTOME_SUMOYLATION_OF_TRANSCRIPTION_COFACTORS	0.730789	0.07398
REACTOME_GAP_JUNCTION_ASSEMBLY	0.730177	0.0797279
REACTOME_O_LINKED_GLYCOSYLATION	0.73014	0.0831735
REACTOME_NEGATIVE_REGULATORS_OF_DDX58_IFIH1_SIGNALING	0.728698	0.0870559
REACTOME_DISEASES_OF_PROGRAMMED_CELL_DEATH	0.728524	0.116093
REACTOME_VITAMIN_B5_PANTOTHENATE_METABOLISM	0.727953	0.0879371
REACTOME_COPI_INDEPENDENT_GOLGI_TO_ER_RETROGRADE_TRAFFIC	0.725677	0.0761964
REACTOME_GLYOXYLATE_METABOLISM_AND_GLYCINE_DEGRADATION	0.723275	0.0875508
REACTOME_SUMOYLATION_OF_DNA_DAMAGE_RESPONSE_AND_REPAIR_PROTEINS	0.721786	0.101503
REACTOME_TRNA_AMINOACYLATION	0.721641	0.0622792
REACTOME_VEGFR2_MEDIATED_CELL_PROLIFERATION	0.718103	0.120643
REACTOME_DISEASES_ASSOCIATED_WITH_GLYCOSAMINOGLYCAN_METABOLISM	0.717795	0.059665
REACTOME_UPTAKE_AND_ACTIONS_OF_BACTERIAL_TOXINS	0.715596	0.0753257
REACTOME_RHOBTB2_GTPASE_CYCLE	0.715442	0.0988265
REACTOME_HCMV_EARLY_EVENTS	0.71538	0.0987158
REACTOME_TRAFFICKING_OF_AMPA_RECEPTORS	0.714736	0.0169594
REACTOME_TRANSLOCATION_OF_SLC2A4_GLUT4_TO_THE_PLASMA_MEMBRANE	0.713298	0.0946016
REACTOME_SCAVENGING_BY_CLASS_A_RECEPTORS	0.712144	0.134699
REACTOME_LAMININ_INTERACTIONS	0.710804	0.123212
REACTOME_COLLAGEN_FORMATION	0.709033	0.0834619
REACTOME_SYNTHESIS_OF_PIPS_AT_THE_EARLY_ENDOSOME_MEMBRANE	0.706787	0.0651057
REACTOME_RRNA_PROCESSING	0.706203	0.146831
REACTOME_FORMATION_OF_THE_URETERIC_BUD	0.704315	0.0939975
REACTOME_LDL_CLEARANCE	0.703964	0.0593526
REACTOME_DEACTIVATION_OF_THE_BETA_CATENIN_TRANSACTIVATING_COMPLEX	0.702568	0.0706401
REACTOME_MATERNAL_TO_ZYGOTIC_TRANSITION_MZT	0.701395	0.0443639
REACTOME_TELOMERE_C_STRAND_LAGGING_STRAND_SYNTHESIS	0.700307	0.0870495
REACTOME_WNT5A_DEPENDENT_INTERNALIZATION_OF_FZD4	0.70023	0.103219
REACTOME_HCMV_LATE_EVENTS	0.698902	0.0870471
REACTOME_INTERLEUKIN_17_SIGNALING	0.695895	0.0951337
REACTOME_RNA_POLYMERASE_I_TRANSCRIPTION_TERMINATION	0.694945	0.0306895
REACTOME_TRANSMISSION_ACROSS_CHEMICAL_SYNAPSES	0.694317	0.0314084
REACTOME_MAP3K8_TPL2_DEPENDENT_MAPK1_3_ACTIVATION	0.693161	0.0971344
REACTOME_INFLAMMASOMES	0.691988	0.110503
REACTOME_PROTEIN_UBIQUITINATION	0.691714	0.0887033
REACTOME_AMINE_LIGAND_BINDING_RECEPTORS	0.690893	0.0469155
REACTOME_RECYCLING_OF_BILE_ACIDS_AND_SALTS	0.685627	0.0724719
REACTOME_MYOGENESIS	0.685597	0.00873471
REACTOME_SUMOYLATION_OF_RNA_BINDING_PROTEINS	0.681334	0.071234
REACTOME_ROLE_OF_PHOSPHOLIPIDS_IN_PHAGOCYTOSIS	0.680207	0.0433752
REACTOME_P130CAS_LINKAGE_TO_MAPK_SIGNALING_FOR_INTEGRINS	0.6801	0.0302015
REACTOME_RAB_REGULATION_OF_TRAFFICKING	0.679659	0.0712941
REACTOME_PRE_NOTCH_EXPRESSION_AND_PROCESSING	0.679406	0.100115
REACTOME_HOMOLOGOUS_DNA_PAIRING_AND_STRAND_EXCHANGE	0.672208	0.0249951
REACTOME_ABORTIVE_ELONGATION_OF_HIV_1_TRANSCRIPT_IN_THE_ABSENCE_OF_TAT	0.670706	0.108786
REACTOME_NEGATIVE_REGULATION_OF_NMDA_RECEPTOR_MEDIATED_NEURONAL_TRANSMISSION	0.664369	0.0672435
REACTOME_SEMA4D_INDUCED_CELL_MIGRATION_AND_GROWTH_CONE_COLLAPSE	0.65966	0.0738185
REACTOME_METABOLISM_OF_NITRIC_OXIDE_NOS3_ACTIVATION_AND_REGULATION	0.658458	0.0512624
REACTOME_NEGATIVE_REGULATION_OF_FGFR2_SIGNALING	0.657871	0.0321847
REACTOME_GENE_SILENCING_BY_RNA	0.654019	0.0368596
REACTOME_HATS_ACETYLATE_HISTONES	0.652641	0.0436113
REACTOME_TRANSLATION	0.650462	0.104735
REACTOME_FRS_MEDIATED_FGFR4_SIGNALING	0.647288	0.0193052
REACTOME_ACTIVATION_OF_BAD_AND_TRANSLOCATION_TO_MITOCHONDRIA	0.644388	0.0496074
REACTOME_ASSEMBLY_OF_COLLAGEN_FIBRILS_AND_OTHER_MULTIMERIC_STRUCTURES	0.639455	0.0654383
REACTOME_FORMATION_OF_THE_BETA_CATENIN_TCF_TRANSACTIVATING_COMPLEX	0.638892	0.0270582
REACTOME_COLLAGEN_BIOSYNTHESIS_AND_MODIFYING_ENZYMES	0.638467	0.0649703
REACTOME_REGULATION_OF_PTEN_GENE_TRANSCRIPTION	0.63454	0.0289344
REACTOME_ION_HOMEOSTASIS	0.634278	0.00377649
REACTOME_SIGNALING_BY_FGFR1_IN_DISEASE	0.63154	0.0305066
REACTOME_RND1_GTPASE_CYCLE	0.62999	0.0213194
REACTOME_ACTIVATION_OF_SMO	0.627386	0.0417633
REACTOME_RUNX2_REGULATES_BONE_DEVELOPMENT	0.626497	0.0429282
REACTOME_TRANSCRIPTIONAL_REGULATION_OF_GRANULOPOIESIS	0.625915	0.0586347
REACTOME_RNA_POLYMERASE_III_TRANSCRIPTION_INITIATION_FROM_TYPE_3_PROMOTER	0.622714	0.0109492
REACTOME_ABERRANT_REGULATION_OF_MITOTIC_EXIT_IN_CANCER_DUE_TO_RB1_DEFECTS	0.616284	0.0463104
REACTOME_COLLAGEN_CHAIN_TRIMERIZATION	0.615554	0.0793604
REACTOME_MITOTIC_SPINDLE_CHECKPOINT	0.603938	0.00262415
REACTOME_MECHANICAL_LOAD_ACTIVATES_SIGNALING_BY_PIEZO1_AND_INTEGRINS_IN_OSTEOCYTES	0.602282	0.0121126
REACTOME_REGULATION_OF_ENDOGENOUS_RETROELEMENTS_BY_KRAB_ZFP_PROTEINS	0.600841	0.0158621
REACTOME_LONG_TERM_POTENTIATION	0.599767	0.0202483
REACTOME_NEGATIVE_REGULATION_OF_FGFR1_SIGNALING	0.593682	0.0160344
REACTOME_TRAF6_MEDIATED_INDUCTION_OF_TAK1_COMPLEX_WITHIN_TLR4_COMPLEX	0.593512	0.0543577
REACTOME_REGULATION_OF_MITF_M_DEPENDENT_GENES_INVOLVED_IN_LYSOSOME_BIOGENESIS_AND_AUTOPHAGY	0.582693	0.0775331
REACTOME_RNA_POLYMERASE_III_TRANSCRIPTION_TERMINATION	0.581543	0.00823768
REACTOME_NEGATIVE_EPIGENETIC_REGULATION_OF_RRNA_EXPRESSION	0.577981	0.0054629
REACTOME_O_LINKED_GLYCOSYLATION_OF_MUCINS	0.577459	0.00846971
REACTOME_ACTIVATION_OF_ANTERIOR_HOX_GENES_IN_HINDBRAIN_DEVELOPMENT_DURING_EARLY_EMBRYOGENESIS	0.577432	0.00198308
REACTOME_SIGNALING_BY_ROBO_RECEPTORS	0.575552	0.0788381
REACTOME_HEPARAN_SULFATE_HEPARIN_HS_GAG_METABOLISM	0.574917	0.00771717
REACTOME_CHONDROITIN_SULFATE_DERMATAN_SULFATE_METABOLISM	0.574066	0.00899192
REACTOME_SENSORY_PERCEPTION_OF_TASTE	0.572344	0.0249292
REACTOME_VEGFR2_MEDIATED_VASCULAR_PERMEABILITY	0.56829	0.0115379
REACTOME_CLATHRIN_MEDIATED_ENDOCYTOSIS	0.563273	0.00518051
REACTOME_GOLGI_ASSOCIATED_VESICLE_BIOGENESIS	0.562095	0.0471932
REACTOME_RMTS_METHYLATE_HISTONE_ARGININES	0.560248	0.0107905
REACTOME_PIWI_INTERACTING_RNA_PIRNA_BIOGENESIS	0.558729	0.00362669
REACTOME_PRE_NOTCH_PROCESSING_IN_GOLGI	0.549204	0.0254471
REACTOME_FGFR2_ALTERNATIVE_SPLICING	0.536343	0.0192274
REACTOME_TRANSCRIPTIONAL_REGULATION_BY_SMALL_RNAS	0.530823	0.0251835
REACTOME_LISTERIA_MONOCYTOGENES_ENTRY_INTO_HOST_CELLS	0.515337	0.0207491
REACTOME_RHO_GTPASES_ACTIVATE_ROCKS	0.51281	0.0234811
REACTOME_KIDNEY_DEVELOPMENT	0.507343	0.00845141
REACTOME_TERMINATION_OF_O_GLYCAN_BIOSYNTHESIS	0.490534	0.0221283
REACTOME_SIGNALING_BY_FGFR2_IIIA_TM	0.46138	0.00321701
REACTOME_XENOBIOTICS	0.459715	0.0123414
REACTOME_SYNTHESIS_OF_ACTIVE_UBIQUITIN_ROLES_OF_E1_AND_E2_ENZYMES	0.459574	0.0193835
REACTOME_DEVELOPMENTAL_CELL_LINEAGES_OF_THE_EXOCRINE_PANCREAS	-0.433761	0.000834386
REACTOME_METABOLISM_OF_AMINE_DERIVED_HORMONES	-0.446492	0.00412439
REACTOME_CHONDROITIN_SULFATE_BIOSYNTHESIS	-0.459232	0.00168987
REACTOME_DEVELOPMENTAL_CELL_LINEAGES	-0.461806	0.00170646
REACTOME_DEFECTIVE_GALNT3_CAUSES_HFTC	-0.462901	0.00421239
REACTOME_RNA_POLYMERASE_III_CHAIN_ELONGATION	-0.472177	0.00282317
REACTOME_HIV_TRANSCRIPTION_INITIATION	-0.475425	0.000839216
REACTOME_VOLTAGE_GATED_POTASSIUM_CHANNELS	-0.500479	0.00816368
REACTOME_HS_GAG_DEGRADATION	-0.508859	0.00886347
REACTOME_MRNA_CAPPING	-0.514838	0.0126678
REACTOME_BIOSYNTHESIS_OF_SPECIALIZED_PRORESOLVING_MEDIATORS_SPMS	-0.518382	0.0255541
REACTOME_PHOSPHORYLATION_OF_THE_APC_C	-0.521671	0.00545146
REACTOME_POSITIVE_EPIGENETIC_REGULATION_OF_RRNA_EXPRESSION	-0.527148	0.0130168
REACTOME_UNBLOCKING_OF_NMDA_RECEPTORS_GLUTAMATE_BINDING_AND_ACTIVATION	-0.529315	0.0109104
REACTOME_YAP1_AND_WWTR1_TAZ_STIMULATED_GENE_EXPRESSION	-0.533978	0.00249833
REACTOME_RETROGRADE_TRANSPORT_AT_THE_TRANS_GOLGI_NETWORK	-0.534231	0.00880951
REACTOME_CROSSLINKING_OF_COLLAGEN_FIBRILS	-0.5374	0.0545857
REACTOME_FORMATION_OF_FIBRIN_CLOT_CLOTTING_CASCADE	-0.538169	0.0185913
REACTOME_APC_C_CDC20_MEDIATED_DEGRADATION_OF_CYCLIN_B	-0.541042	0.0195421
REACTOME_HIV_TRANSCRIPTION_ELONGATION	-0.54801	0.0123145
REACTOME_INTRA_GOLGI_TRAFFIC	-0.551051	0.00616031
REACTOME_PI_3K_CASCADE_FGFR4	-0.555657	0.0229926
REACTOME_BETA_DEFENSINS	-0.560291	0.017626
REACTOME_CHROMOSOME_MAINTENANCE	-0.560674	0.00424533
REACTOME_FRS_MEDIATED_FGFR3_SIGNALING	-0.567933	0.00157353
REACTOME_FORMATION_OF_RNA_POL_II_ELONGATION_COMPLEX	-0.569054	0.0239799
REACTOME_CONVERSION_FROM_APC_C_CDC20_TO_APC_C_CDH1_IN_LATE_ANAPHASE	-0.570226	0.0319143
REACTOME_DIFFERENTIATION_OF_KERATINOCYTES_IN_INTERFOLLICULAR_EPIDERMIS_IN_MAMMALIAN_SKIN	-0.572914	0.00515998
REACTOME_INHIBITION_OF_THE_PROTEOLYTIC_ACTIVITY_OF_APC_C_REQUIRED_FOR_THE_ONSET_OF_ANAPHASE_BY_MITOTIC_SPINDLE_CHECKPOINT_COMPONENTS	-0.574574	0.0117019
REACTOME_SIGNALING_BY_FGFR2_IN_DISEASE	-0.576077	0.00860017
REACTOME_SARS_COV_1_INFECTION	-0.579645	0.082741
REACTOME_REGULATION_OF_ENDOGENOUS_RETROELEMENTS	-0.579677	0.0102594
REACTOME_DEFECTIVE_C1GALT1C1_CAUSES_TNPS	-0.580894	0.035105
REACTOME_B_WICH_COMPLEX_POSITIVELY_REGULATES_RRNA_EXPRESSION	-0.582983	0.0272588
REACTOME_DEFENSINS	-0.583823	0.0175244
REACTOME_ANCHORING_FIBRIL_FORMATION	-0.587164	0.0308397
REACTOME_SENESCENCE_ASSOCIATED_SECRETORY_PHENOTYPE_SASP	-0.587943	0.0525171
REACTOME_RESPIRATORY_SYNCYTIAL_VIRUS_RSV_ATTACHMENT_AND_ENTRY	-0.589631	0.024461
REACTOME_REGULATION_OF_EXPRESSION_OF_SLITS_AND_ROBOS	-0.590093	0.098679
REACTOME_REGULATION_OF_GENE_EXPRESSION_IN_BETA_CELLS	-0.595585	0.0466082
REACTOME_REGULATION_OF_ENDOGENOUS_RETROELEMENTS_BY_PIWI_INTERACTING_RNAS_PIRNAS	-0.602024	0.0419892
REACTOME_RHO_GTPASES_ACTIVATE_CIT	-0.610993	0.0429976
REACTOME_NEURONAL_SYSTEM	-0.612293	0.00579619
REACTOME_INTRINSIC_PATHWAY_OF_FIBRIN_CLOT_FORMATION	-0.615825	0.0297146
REACTOME_RNA_POLYMERASE_I_TRANSCRIPTION	-0.617267	0.0424259
REACTOME_MITOTIC_PROPHASE	-0.61993	0.0558749
REACTOME_RHO_GTPASES_ACTIVATE_PKNS	-0.620092	0.0599351
REACTOME_PRC2_METHYLATES_HISTONES_AND_DNA	-0.623822	0.0631035
REACTOME_SUMOYLATION_OF_CHROMATIN_ORGANIZATION_PROTEINS	-0.624206	0.0531678
REACTOME_ERCC6_CSB_AND_EHMT2_G9A_POSITIVELY_REGULATE_RRNA_EXPRESSION	-0.628776	0.0506196
REACTOME_BASE_EXCISION_REPAIR	-0.630691	0.0337234
REACTOME_DNA_METHYLATION	-0.631241	0.0809315
REACTOME_HDMS_DEMETHYLATE_HISTONES	-0.632998	0.0675028
REACTOME_DEADENYLATION_OF_MRNA	-0.63576	0.0581173
REACTOME_DNA_DOUBLE_STRAND_BREAK_RESPONSE	-0.63585	0.0544714
REACTOME_ASPIRIN_ADME	-0.636501	0.0341468
REACTOME_AFLATOXIN_ACTIVATION_AND_DETOXIFICATION	-0.645286	0.0515794
REACTOME_TGF_BETA_RECEPTOR_SIGNALING_ACTIVATES_SMADS	-0.647514	0.0731071
REACTOME_DRUG_ADME	-0.650872	0.00849919
REACTOME_INHIBITION_OF_DNA_RECOMBINATION_AT_TELOMERE	-0.652052	0.0651057
REACTOME_DOWNREGULATION_OF_TGF_BETA_RECEPTOR_SIGNALING	-0.654111	0.111664
REACTOME_SARS_COV_1_HOST_INTERACTIONS	-0.654136	0.115894
REACTOME_HDR_THROUGH_SINGLE_STRAND_ANNEALING_SSA	-0.654796	0.0202426
REACTOME_CONDENSATION_OF_PROPHASE_CHROMOSOMES	-0.655482	0.0902375
REACTOME_SYNTHESIS_OF_IP3_AND_IP4_IN_THE_CYTOSOL	-0.657431	0.0395869
REACTOME_HDACS_DEACETYLATE_HISTONES	-0.659505	0.0699561
REACTOME_RNA_POLYMERASE_II_PRE_TRANSCRIPTION_EVENTS	-0.660086	0.0609908
REACTOME_DEPOSITION_OF_NEW_CENPA_CONTAINING_NUCLEOSOMES_AT_THE_CENTROMERE	-0.662599	0.0597548
REACTOME_ASSEMBLY_OF_THE_ORC_COMPLEX_AT_THE_ORIGIN_OF_REPLICATION	-0.662874	0.0967036
REACTOME_TELOMERE_MAINTENANCE	-0.665244	0.0506196
REACTOME_NUCLEAR_ENVELOPE_BREAKDOWN	-0.666645	0.0370028
REACTOME_DISEASES_OF_DNA_REPAIR	-0.671213	0.0129408
REACTOME_SUMOYLATION_OF_DNA_METHYLATION_PROTEINS	-0.673896	0.0737227
REACTOME_CHAPERONE_MEDIATED_AUTOPHAGY	-0.67791	0.0883676
REACTOME_EICOSANOID_LIGAND_BINDING_RECEPTORS	-0.681032	0.0519429
REACTOME_TRANSCRIPTION_OF_THE_HIV_GENOME	-0.682452	0.078184
REACTOME_SIGNALING_BY_FGFR_IN_DISEASE	-0.68263	0.0386294
REACTOME_SHC_MEDIATED_CASCADE_FGFR1	-0.682799	0.0583361
REACTOME_TIGHT_JUNCTION_INTERACTIONS	-0.68286	0.0243436
REACTOME_CHROMATIN_MODIFICATIONS_DURING_THE_MATERNAL_TO_ZYGOTIC_TRANSITION_MZT	-0.683859	0.101415
REACTOME_FRS_MEDIATED_FGFR2_SIGNALING	-0.684231	0.0473058
REACTOME_SMAD2_SMAD3_SMAD4_HETEROTRIMER_REGULATES_TRANSCRIPTION	-0.685187	0.0879034
REACTOME_FORMATION_OF_THE_NEPHRIC_DUCT	-0.687854	0.0459513
REACTOME_HEME_SIGNALING	-0.687948	0.0366976
REACTOME_HIV_ELONGATION_ARREST_AND_RECOVERY	-0.691713	0.086744
REACTOME_TRAFFICKING_OF_GLUR2_CONTAINING_AMPA_RECEPTORS	-0.693369	0.0494147
REACTOME_SIGNALING_BY_WNT_IN_CANCER	-0.693834	0.054185
REACTOME_SYNTHESIS_OF_BILE_ACIDS_AND_BILE_SALTS_VIA_7ALPHA_HYDROXYCHOLESTEROL	-0.694191	0.036281
REACTOME_PHOSPHOLIPASE_C_MEDIATED_CASCADE_FGFR4	-0.694747	0.0589475
REACTOME_TBC_RABGAPS	-0.696259	0.0885368
REACTOME_SIRT1_NEGATIVELY_REGULATES_RRNA_EXPRESSION	-0.696799	0.104879
REACTOME_CD28_DEPENDENT_PI3K_AKT_SIGNALING	-0.698854	0.0913117
REACTOME_STRIATED_MUSCLE_CONTRACTION	-0.699089	0.0603664
REACTOME_PHASE_I_FUNCTIONALIZATION_OF_COMPOUNDS	-0.700175	0.0326691
REACTOME_RNA_POLYMERASE_I_PROMOTER_ESCAPE	-0.700768	0.09691
REACTOME_PI_3K_CASCADE_FGFR3	-0.701545	0.0463104
REACTOME_RAS_ACTIVATION_UPON_CA2_INFLUX_THROUGH_NMDA_RECEPTOR	-0.702731	0.081354
REACTOME_RESOLUTION_OF_D_LOOP_STRUCTURES_THROUGH_SYNTHESIS_DEPENDENT_STRAND_ANNEALING_SDSA	-0.703694	0.0401946
REACTOME_TP53_REGULATES_TRANSCRIPTION_OF_CELL_DEATH_GENES	-0.705389	0.0684145
REACTOME_ANTIMICROBIAL_PEPTIDES	-0.706428	0.0550698
REACTOME_FRS_MEDIATED_FGFR1_SIGNALING	-0.707003	0.0527318
REACTOME_ASSOCIATION_OF_TRIC_CCT_WITH_TARGET_PROTEINS_DURING_BIOSYNTHESIS	-0.707098	0.105658
REACTOME_ERBB2_REGULATES_CELL_MOTILITY	-0.70826	0.092291
REACTOME_HS_GAG_BIOSYNTHESIS	-0.70863	0.0651706
REACTOME_PI3K_EVENTS_IN_ERBB2_SIGNALING	-0.70893	0.0771423
REACTOME_REGULATION_OF_ENDOGENOUS_RETROELEMENTS_BY_THE_HUMAN_SILENCING_HUB_HUSH_COMPLEX	-0.709428	0.128809
REACTOME_EXTENSION_OF_TELOMERES	-0.709936	0.0533207
REACTOME_FGFR1_MUTANT_RECEPTOR_ACTIVATION	-0.713606	0.0496878
REACTOME_PROCESSING_OF_DNA_DOUBLE_STRAND_BREAK_ENDS	-0.717792	0.062921
REACTOME_ACTIVATED_PKN1_STIMULATES_TRANSCRIPTION_OF_AR_ANDROGEN_RECEPTOR_REGULATED_GENES_KLK2_AND_KLK3	-0.719141	0.12302
REACTOME_PROTEIN_HYDROXYLATION	-0.720378	0.138087
REACTOME_INFLUENZA_INFECTION	-0.726402	0.19217
REACTOME_SYNTHESIS_OF_LEUKOTRIENES_LT_AND_EOXINS_EX	-0.72892	0.0812581
REACTOME_POST_TRANSLATIONAL_MODIFICATION_SYNTHESIS_OF_GPI_ANCHORED_PROTEINS	-0.730841	0.0465464
REACTOME_OLFACTORY_SIGNALING_PATHWAY	-0.735873	0.112734
REACTOME_TELOMERE_EXTENSION_BY_TELOMERASE	-0.739226	0.110367
REACTOME_KERATAN_SULFATE_KERATIN_METABOLISM	-0.739803	0.0720027
REACTOME_NONHOMOLOGOUS_END_JOINING_NHEJ	-0.741502	0.0948469
REACTOME_INOSITOL_PHOSPHATE_METABOLISM	-0.742318	0.0595135
REACTOME_SRP_DEPENDENT_COTRANSLATIONAL_PROTEIN_TARGETING_TO_MEMBRANE	-0.746118	0.194977
REACTOME_TRANSPORT_OF_INORGANIC_CATIONS_ANIONS_AND_AMINO_ACIDS_OLIGOPEPTIDES	-0.749428	0.0381577
REACTOME_SIGNALING_BY_ACTIVIN	-0.750499	0.111084
REACTOME_INTERACTION_BETWEEN_L1_AND_ANKYRINS	-0.752847	0.0908074
REACTOME_NUCLEAR_EVENTS_KINASE_AND_TRANSCRIPTION_FACTOR_ACTIVATION	-0.753907	0.0573528
REACTOME_SIGNALING_BY_CYTOSOLIC_FGFR1_FUSION_MUTANTS	-0.757216	0.102777
REACTOME_SARS_COV_2_MODULATES_HOST_TRANSLATION_MACHINERY	-0.759488	0.184777
REACTOME_COMMON_PATHWAY_OF_FIBRIN_CLOT_FORMATION	-0.760746	0.0979453
REACTOME_ROLE_OF_LAT2_NTAL_LAB_ON_CALCIUM_MOBILIZATION	-0.762354	0.140544
REACTOME_CARGO_RECOGNITION_FOR_CLATHRIN_MEDIATED_ENDOCYTOSIS	-0.762513	0.116854
REACTOME_ABC_TRANSPORTERS_IN_LIPID_HOMEOSTASIS	-0.763218	0.092401
REACTOME_SENSORY_PROCESSING_OF_SOUND	-0.768077	0.0643896
REACTOME_SLC_MEDIATED_TRANSMEMBRANE_TRANSPORT	-0.771439	0.0334238
REACTOME_E2F_MEDIATED_REGULATION_OF_DNA_REPLICATION	-0.773448	0.114757
REACTOME_GLUCOSE_METABOLISM	-0.775859	0.112578
REACTOME_EPIGENETIC_REGULATION_OF_GENE_EXPRESSION_BY_MLL3_AND_MLL4_COMPLEXES	-0.777838	0.12071
REACTOME_MITOCHONDRIAL_TRNA_AMINOACYLATION	-0.781038	0.0899051
REACTOME_PI_3K_CASCADE_FGFR2	-0.783546	0.128722
REACTOME_ACTIVATION_OF_THE_MRNA_UPON_BINDING_OF_THE_CAP_BINDING_COMPLEX_AND_EIFS_AND_SUBSEQUENT_BINDING_TO_43S	-0.785059	0.176091
REACTOME_METABOLISM_OF_STEROID_HORMONES	-0.785516	0.104089
REACTOME_INITIATION_OF_NUCLEAR_ENVELOPE_NE_REFORMATION	-0.787076	0.112704
REACTOME_CELL_CELL_JUNCTION_ORGANIZATION	-0.787112	0.0646951
REACTOME_DEPOLYMERIZATION_OF_THE_NUCLEAR_LAMINA	-0.791287	0.123782
REACTOME_SIGNALING_BY_TGF_BETA_RECEPTOR_COMPLEX	-0.795481	0.158821
REACTOME_TRANSPORT_OF_BILE_SALTS_AND_ORGANIC_ACIDS_METAL_IONS_AND_AMINE_COMPOUNDS	-0.800195	0.119711
REACTOME_SIGNALING_BY_PDGFR_IN_DISEASE	-0.80627	0.148779
REACTOME_BASE_EXCISION_REPAIR_AP_SITE_FORMATION	-0.807625	0.17277
REACTOME_RECOGNITION_AND_ASSOCIATION_OF_DNA_GLYCOSYLASE_WITH_SITE_CONTAINING_AN_AFFECTED_PURINE	-0.807648	0.167252
REACTOME_MAPK_TARGETS_NUCLEAR_EVENTS_MEDIATED_BY_MAP_KINASES	-0.810478	0.168667
REACTOME_PI_METABOLISM	-0.813645	0.11352
REACTOME_SIGNALING_BY_PTK6	-0.817584	0.134936
REACTOME_ERK_MAPK_TARGETS	-0.817833	0.137027
REACTOME_DOWNREGULATION_OF_ERBB2_SIGNALING	-0.820068	0.0985772
REACTOME_CRMPS_IN_SEMA3A_SIGNALING	-0.82018	0.173588
REACTOME_TRANSCRIPTIONAL_ACTIVITY_OF_SMAD2_SMAD3_SMAD4_HETEROTRIMER	-0.821423	0.187222
REACTOME_PI_3K_CASCADE_FGFR1	-0.824997	0.164257
REACTOME_SIALIC_ACID_METABOLISM	-0.82589	0.149169
REACTOME_SIGNALING_BY_TGFB_FAMILY_MEMBERS	-0.830707	0.185468
REACTOME_GRB2_EVENTS_IN_ERBB2_SIGNALING	-0.831891	0.134622
REACTOME_METABOLISM_OF_COFACTORS	-0.832505	0.131074
REACTOME_RHOBTB_GTPASE_CYCLE	-0.832849	0.164604
REACTOME_HIGH_LAMINAR_FLOW_SHEAR_STRESS_ACTIVATES_SIGNALING_BY_PIEZO1_AND_PECAM1_CDH5_KDR_IN_ENDOTHELIAL_CELLS	-0.837445	0.155542
REACTOME_SIGNALING_BY_NOTCH1_PEST_DOMAIN_MUTANTS_IN_CANCER	-0.840245	0.165139
REACTOME_CLASS_C_3_METABOTROPIC_GLUTAMATE_PHEROMONE_RECEPTORS	-0.843668	0.161662
REACTOME_REGULATION_OF_TP53_ACTIVITY_THROUGH_METHYLATION	-0.843792	0.177897
REACTOME_BLOOD_GROUP_SYSTEMS_BIOSYNTHESIS	-0.844354	0.183515
REACTOME_SYNTHESIS_OF_GLYCOSYLPHOSPHATIDYLINOSITOL_GPI	-0.844843	0.156602
REACTOME_SIGNALING_BY_FLT3_ITD_AND_TKD_MUTANTS	-0.84538	0.197911
REACTOME_REGULATION_OF_PYRUVATE_METABOLISM	-0.846739	0.172137
REACTOME_NA_CL_DEPENDENT_NEUROTRANSMITTER_TRANSPORTERS	-0.849217	0.161542
REACTOME_G2_M_DNA_DAMAGE_CHECKPOINT	-0.852098	0.16703
REACTOME_MEIOSIS	-0.857686	0.179002
REACTOME_TGF_BETA_RECEPTOR_SIGNALING_IN_EMT_EPITHELIAL_TO_MESENCHYMAL_TRANSITION	-0.858058	0.201485
REACTOME_NICOTINAMIDE_SALVAGE	-0.866443	0.142165
REACTOME_MEIOTIC_RECOMBINATION	-0.870934	0.217846
REACTOME_NONSENSE_MEDIATED_DECAY_NMD	-0.87159	0.213483
REACTOME_TRANSCRIPTIONAL_REGULATION_OF_BROWN_AND_BEIGE_ADIPOCYTE_DIFFERENTIATION	-0.873376	0.190197
REACTOME_ATTACHMENT_AND_ENTRY	-0.882886	0.225001
REACTOME_MEIOTIC_SYNAPSIS	-0.884243	0.224323
REACTOME_FLT3_SIGNALING_IN_DISEASE	-0.886182	0.249579
REACTOME_REGULATION_OF_MITF_M_DEPENDENT_GENES_INVOLVED_IN_PIGMENTATION	-0.889544	0.167787
REACTOME_SYNTHESIS_OF_PC	-0.890464	0.204293
REACTOME_CELLULAR_RESPONSE_TO_STARVATION	-0.891113	0.257897
REACTOME_GLYCOGEN_METABOLISM	-0.893174	0.203612
REACTOME_PROCESSIVE_SYNTHESIS_ON_THE_LAGGING_STRAND	-0.893283	0.226928
REACTOME_PHOSPHOLIPID_METABOLISM	-0.89618	0.131725
REACTOME_GLYCEROPHOSPHOLIPID_BIOSYNTHESIS	-0.896524	0.131519
REACTOME_CHK1_CHK2_CDS1_MEDIATED_INACTIVATION_OF_CYCLIN_B_CDK1_COMPLEX	-0.899128	0.228151
REACTOME_EUKARYOTIC_TRANSLATION_INITIATION	-0.899581	0.222429
REACTOME_CYCLIN_A_B1_B2_ASSOCIATED_EVENTS_DURING_G2_M_TRANSITION	-0.899788	0.192365
REACTOME_INSERTION_OF_TAIL_ANCHORED_PROTEINS_INTO_THE_ENDOPLASMIC_RETICULUM_MEMBRANE	-0.901034	0.201518
REACTOME_KINESINS	-0.902268	0.222968
REACTOME_CELL_JUNCTION_ORGANIZATION	-0.904803	0.178092
REACTOME_RHOB_GTPASE_CYCLE	-0.907398	0.184716
REACTOME_METABOLISM_OF_AMINO_ACIDS_AND_DERIVATIVES	-0.913326	0.31087
REACTOME_SUMOYLATION_OF_INTRACELLULAR_RECEPTORS	-0.914482	0.224099
REACTOME_REGULATION_OF_TP53_EXPRESSION_AND_DEGRADATION	-0.922236	0.253002
REACTOME_SARS_COV_1_MODULATES_HOST_TRANSLATION_MACHINERY	-0.923283	0.219463
REACTOME_DOPAMINE_NEUROTRANSMITTER_RELEASE_CYCLE	-0.925704	0.241648
REACTOME_FGFR2_MUTANT_RECEPTOR_ACTIVATION	-0.926547	0.201171
REACTOME_KERATAN_SULFATE_DEGRADATION	-0.932603	0.249509
REACTOME_CELLULAR_HEXOSE_TRANSPORT	-0.932631	0.318759
REACTOME_DNA_DAMAGE_TELOMERE_STRESS_INDUCED_SENESCENCE	-0.933787	0.261819
REACTOME_GABA_SYNTHESIS_RELEASE_REUPTAKE_AND_DEGRADATION	-0.938894	0.264486
REACTOME_VISUAL_PHOTOTRANSDUCTION	-0.944012	0.240582
REACTOME_PLASMA_LIPOPROTEIN_ASSEMBLY	-0.949479	0.292775
REACTOME_FOXO_MEDIATED_TRANSCRIPTION	-0.951326	0.265592
REACTOME_PHOSPHOLIPASE_C_MEDIATED_CASCADE_FGFR2	-0.953215	0.282547
REACTOME_KERATINIZATION	-0.954389	0.27432
REACTOME_GASTRIN_CREB_SIGNALLING_PATHWAY_VIA_PKC_AND_MAPK	-0.956567	0.255621
REACTOME_BRANCHED_CHAIN_AMINO_ACID_CATABOLISM	-0.957379	0.293077
REACTOME_PLATELET_SENSITIZATION_BY_LDL	-0.959522	0.266461
REACTOME_SIGNALING_BY_RETINOIC_ACID	-0.963169	0.265941
REACTOME_FGFR1_LIGAND_BINDING_AND_ACTIVATION	-0.964549	0.323484
REACTOME_ATF4_ACTIVATES_GENES_IN_RESPONSE_TO_ENDOPLASMIC_RETICULUM_STRESS	-0.965002	0.287583
REACTOME_CONSTITUTIVE_SIGNALING_BY_ABERRANT_PI3K_IN_CANCER	-0.968207	0.282198
REACTOME_FORMATION_OF_THE_NON_CANONICAL_BAF_NCBAF_COMPLEX	-0.96917	0.32421
REACTOME_PLASMA_LIPOPROTEIN_CLEARANCE	-0.970601	0.300089
REACTOME_SEROTONIN_NEUROTRANSMITTER_RELEASE_CYCLE	-0.973911	0.310262
REACTOME_NOTCH1_INTRACELLULAR_DOMAIN_REGULATES_TRANSCRIPTION	-0.975999	0.274807
REACTOME_REGULATION_OF_PYRUVATE_DEHYDROGENASE_PDH_COMPLEX	-0.989869	0.311933
REACTOME_TRANSCRIPTIONAL_REGULATION_BY_THE_AP_2_TFAP2_FAMILY_OF_TRANSCRIPTION_FACTORS	-0.991107	0.300178
REACTOME_PEROXISOMAL_LIPID_METABOLISM	-0.992158	0.292629
REACTOME_SUMOYLATION_OF_TRANSCRIPTION_FACTORS	-0.994417	0.320572
REACTOME_SYNTHESIS_OF_PIPS_AT_THE_PLASMA_MEMBRANE	-0.995431	0.310481
REACTOME_PHOSPHOLIPASE_C_MEDIATED_CASCADE_FGFR1	-0.997136	0.342754
REACTOME_SARS_COV_1_TARGETS_HOST_INTRACELLULAR_SIGNALLING_AND_REGULATORY_PATHWAYS	-0.997711	0.319834
REACTOME_SIGNALING_BY_FLT3_FUSION_PROTEINS	-1.00233	0.350665
REACTOME_DISASSEMBLY_OF_THE_DESTRUCTION_COMPLEX_AND_RECRUITMENT_OF_AXIN_TO_THE_MEMBRANE	-1.00547	0.359406
REACTOME_GLUCONEOGENESIS	-1.00554	0.324797
REACTOME_EUKARYOTIC_TRANSLATION_ELONGATION	-1.01099	0.293881
REACTOME_SENSORY_PROCESSING_OF_SOUND_BY_OUTER_HAIR_CELLS_OF_THE_COCHLEA	-1.01237	0.330868
REACTOME_RESPONSE_OF_EIF2AK4_GCN2_TO_AMINO_ACID_DEFICIENCY	-1.01511	0.288065
REACTOME_REGULATION_OF_HOMOTYPIC_CELL_CELL_ADHESION	-1.01783	0.329172
REACTOME_EGFR_DOWNREGULATION	-1.02258	0.349879
REACTOME_STIMULI_SENSING_CHANNELS	-1.02455	0.350028
REACTOME_SELENOAMINO_ACID_METABOLISM	-1.02497	0.315329
REACTOME_DEVELOPMENTAL_LINEAGE_OF_MULTIPOTENT_PANCREATIC_PROGENITOR_CELLS	-1.02527	0.317039
REACTOME_RHOA_GTPASE_CYCLE	-1.02863	0.407485
REACTOME_NOTCH_HLH_TRANSCRIPTION_PATHWAY	-1.02972	0.315212
REACTOME_RND3_GTPASE_CYCLE	-1.02984	0.374756
REACTOME_REPLACEMENT_OF_PROTAMINES_BY_NUCLEOSOMES_IN_THE_MALE_PRONUCLEUS	-1.04292	0.403692
REACTOME_RHOC_GTPASE_CYCLE	-1.04931	0.392286
REACTOME_RECEPTOR_TYPE_TYROSINE_PROTEIN_PHOSPHATASES	-1.05378	0.401236
REACTOME_AMINO_ACID_TRANSPORT_ACROSS_THE_PLASMA_MEMBRANE	-1.05433	0.395049
REACTOME_FORMATION_OF_THE_CORNIFIED_ENVELOPE	-1.05819	0.353843
REACTOME_RHOBTB1_GTPASE_CYCLE	-1.06431	0.360467
REACTOME_INSULIN_RECEPTOR_SIGNALLING_CASCADE	-1.0827	0.491762
REACTOME_SIGNALING_BY_BMP	-1.096	0.492633
REACTOME_SIGNAL_TRANSDUCTION_BY_L1	-1.09653	0.429457
REACTOME_RND2_GTPASE_CYCLE	-1.09905	0.524546
REACTOME_METABOLISM_OF_ANGIOTENSINOGEN_TO_ANGIOTENSINS	-1.10428	0.480703
REACTOME_FGFR2_LIGAND_BINDING_AND_ACTIVATION	-1.10478	0.444817
REACTOME_RESPONSE_OF_EIF2AK1_HRI_TO_HEME_DEFICIENCY	-1.11015	0.404852
REACTOME_DOWNREGULATION_OF_SMAD2_3_SMAD4_TRANSCRIPTIONAL_ACTIVITY	-1.11129	0.415146
REACTOME_NUCLEAR_RECEPTOR_TRANSCRIPTION_PATHWAY	-1.11472	0.609808
REACTOME_ESTROGEN_DEPENDENT_NUCLEAR_EVENTS_DOWNSTREAM_OF_ESR_MEMBRANE_SIGNALING	-1.11493	0.44876
REACTOME_BBSOME_MEDIATED_CARGO_TARGETING_TO_CILIUM	-1.11667	0.623439
REACTOME_BETA_CATENIN_PHOSPHORYLATION_CASCADE	-1.15549	0.506531
REACTOME_SIGNALING_BY_TYPE_1_INSULIN_LIKE_GROWTH_FACTOR_1_RECEPTOR_IGF1R	-1.15743	0.727541
REACTOME_THE_PHOTOTRANSDUCTION_CASCADE	-1.16509	0.568542
REACTOME_GERM_LAYER_FORMATION_AT_GASTRULATION	-1.17179	0.61182
REACTOME_NOTCH4_INTRACELLULAR_DOMAIN_REGULATES_TRANSCRIPTION	-1.17277	0.682804
REACTOME_SIGNALING_BY_CTNNB1_PHOSPHO_SITE_MUTANTS	-1.17479	0.531653
REACTOME_GAB1_SIGNALOSOME	-1.17751	0.601204
REACTOME_FERTILIZATION	-1.18125	0.524612
REACTOME_NEUROTRANSMITTER_RELEASE_CYCLE	-1.1821	0.68921
REACTOME_GLUTAMATE_NEUROTRANSMITTER_RELEASE_CYCLE	-1.18226	0.561896
REACTOME_TRANSCRIPTIONAL_REGULATION_BY_NPAS4	-1.1936	0.618007
REACTOME_METABOLIC_DISORDERS_OF_BIOLOGICAL_OXIDATION_ENZYMES	-1.20226	0.726719
REACTOME_PROTEIN_PROTEIN_INTERACTIONS_AT_SYNAPSES	-1.20866	0.70129
REACTOME_CARGO_TRAFFICKING_TO_THE_PERICILIARY_MEMBRANE	-1.20969	0.777257
REACTOME_NEGATIVE_REGULATION_OF_THE_PI3K_AKT_NETWORK	-1.21475	1.00161
REACTOME_BMAL1_CLOCK_NPAS2_ACTIVATES_CIRCADIAN_EXPRESSION	-1.22886	0.633829
REACTOME_VXPX_CARGO_TARGETING_TO_CILIUM	-1.23022	0.599467
REACTOME_DIGESTION_AND_ABSORPTION	-1.24139	0.70573
REACTOME_IRS_MEDIATED_SIGNALLING	-1.24168	0.940582
REACTOME_DEVELOPMENTAL_LINEAGE_OF_PANCREATIC_ACINAR_CELLS	-1.24492	0.560742
REACTOME_REPRODUCTION	-1.2553	0.722762
REACTOME_NEUREXINS_AND_NEUROLIGINS	-1.27424	0.753328
REACTOME_DIGESTION	-1.28742	0.772485
REACTOME_SPECIFICATION_OF_THE_NEURAL_PLATE_BORDER	-1.29376	0.745215
REACTOME_SIGNALING_BY_NODAL	-1.2951	0.724447
REACTOME_FORMATION_OF_DEFINITIVE_ENDODERM	-1.29849	0.881629
REACTOME_COBALAMIN_CBL_VITAMIN_B12_TRANSPORT_AND_METABOLISM	-1.30361	0.940723
REACTOME_ORGANIC_CATION_ANION_ZWITTERION_TRANSPORT	-1.30986	0.957802
REACTOME_NEPHRIN_FAMILY_INTERACTIONS	-1.31667	0.990054
REACTOME_PI3K_AKT_SIGNALING_IN_CANCER	-1.3169	1.5789
REACTOME_REGULATION_OF_BETA_CELL_DEVELOPMENT	-1.32985	0.885162
REACTOME_CARDIOGENESIS	-1.34568	1.34754
REACTOME_ACETYLCHOLINE_NEUROTRANSMITTER_RELEASE_CYCLE	-1.36267	0.863966
REACTOME_PHOSPHORYLATED_BMAL1_CLOCK_ARNTL_CLOCK_ACTIVATES_EXPRESSION_OF_CORE_CLOCK_GENES	-1.36611	0.791353
REACTOME_NR1H3_NR1H2_REGULATE_GENE_EXPRESSION_LINKED_TO_CHOLESTEROL_TRANSPORT_AND_EFFLUX	-1.36645	0.938126
REACTOME_NR1H2_AND_NR1H3_MEDIATED_SIGNALING	-1.39115	1.07749
REACTOME_NPAS4_REGULATES_EXPRESSION_OF_TARGET_GENES	-1.39346	0.962627
REACTOME_REGULATION_OF_GENE_EXPRESSION_IN_LATE_STAGE_BRANCHING_MORPHOGENESIS_PANCREATIC_BUD_PRECURSOR_CELLS	-1.45025	1.25699
REACTOME_CONSTITUTIVE_SIGNALING_BY_AKT1_E17K_IN_CANCER	-1.47781	1.32935
REACTOME_NOREPINEPHRINE_NEUROTRANSMITTER_RELEASE_CYCLE	-1.5013	1.37107
REACTOME_FOXO_MEDIATED_TRANSCRIPTION_OF_CELL_CYCLE_GENES	-1.54516	1.03892

## Sheet: CD45low HPLM vs. GOC
Reactome term	Normalized Enrichment Score	-log10(p value)
REACTOME_SYNTHESIS_OF_VERY_LONG_CHAIN_FATTY_ACYL_COAS	1.74073	8
REACTOME_FATTY_ACYL_COA_BIOSYNTHESIS	1.59049	1.53403
REACTOME_INITIAL_TRIGGERING_OF_COMPLEMENT	1.57696	1.2887
REACTOME_TRANSPORT_OF_CONNEXONS_TO_THE_PLASMA_MEMBRANE	1.5476	1.59106
REACTOME_DNA_METHYLATION	1.5242	0.860792
REACTOME_ACTIVATED_PKN1_STIMULATES_TRANSCRIPTION_OF_AR_ANDROGEN_RECEPTOR_REGULATED_GENES_KLK2_AND_KLK3	1.51782	0.828844
REACTOME_ASSEMBLY_OF_THE_ORC_COMPLEX_AT_THE_ORIGIN_OF_REPLICATION	1.50278	0.796793
REACTOME_INTERLEUKIN_10_SIGNALING	1.50262	1.12728
REACTOME_SIRT1_NEGATIVELY_REGULATES_RRNA_EXPRESSION	1.48542	0.736352
REACTOME_TNF_RECEPTOR_SUPERFAMILY_TNFSF_MEMBERS_MEDIATING_NON_CANONICAL_NF_KB_PATHWAY	1.48046	1.11309
REACTOME_GLYOXYLATE_METABOLISM_AND_GLYCINE_DEGRADATION	1.47626	1.33288
REACTOME_ASPIRIN_ADME	1.4756	1.39358
REACTOME_DISEASES_OF_IMMUNE_SYSTEM	1.47439	1.3508
REACTOME_RECOGNITION_AND_ASSOCIATION_OF_DNA_GLYCOSYLASE_WITH_SITE_CONTAINING_AN_AFFECTED_PURINE	1.47334	0.826075
REACTOME_REGULATION_OF_ENDOGENOUS_RETROELEMENTS_BY_THE_HUMAN_SILENCING_HUB_HUSH_COMPLEX	1.46513	0.750582
REACTOME_DISEASES_OF_PROGRAMMED_CELL_DEATH	1.4567	0.730038
REACTOME_TNFS_BIND_THEIR_PHYSIOLOGICAL_RECEPTORS	1.4555	1.29127
REACTOME_CREATION_OF_C4_AND_C2_ACTIVATORS	1.45047	1.09604
REACTOME_INTERFERON_GAMMA_SIGNALING	1.44982	0.787451
REACTOME_ACTIVATION_OF_MATRIX_METALLOPROTEINASES	1.44741	1.34689
REACTOME_CHROMATIN_MODIFICATIONS_DURING_THE_MATERNAL_TO_ZYGOTIC_TRANSITION_MZT	1.44216	0.663656
REACTOME_EICOSANOID_LIGAND_BINDING_RECEPTORS	1.43768	1.43047
REACTOME_PEPTIDE_LIGAND_BINDING_RECEPTORS	1.43711	1.44974
REACTOME_FORMATION_OF_TUBULIN_FOLDING_INTERMEDIATES_BY_CCT_TRIC	1.4328	0.945041
REACTOME_PRC2_METHYLATES_HISTONES_AND_DNA	1.43034	0.658239
REACTOME_BASE_EXCISION_REPAIR	1.43015	0.747819
REACTOME_REGULATION_OF_ENDOGENOUS_RETROELEMENTS_BY_KRAB_ZFP_PROTEINS	1.42908	0.701676
REACTOME_TRANSCRIPTIONAL_REGULATION_OF_GRANULOPOIESIS	1.42601	0.701704
REACTOME_ANTIGEN_PROCESSING_UB_ATP_INDEPENDENT_PROTEASOMAL_DEGRADATION	1.41327	0.807462
REACTOME_ERCC6_CSB_AND_EHMT2_G9A_POSITIVELY_REGULATE_RRNA_EXPRESSION	1.41309	0.694516
REACTOME_BASE_EXCISION_REPAIR_AP_SITE_FORMATION	1.40086	0.726679
REACTOME_SHC_MEDIATED_CASCADE_FGFR4	1.39613	1.27279
REACTOME_AFLATOXIN_ACTIVATION_AND_DETOXIFICATION	1.39517	0.95517
REACTOME_B_WICH_COMPLEX_POSITIVELY_REGULATES_RRNA_EXPRESSION	1.3951	0.692656
REACTOME_COMPLEMENT_CASCADE	1.38461	0.931654
REACTOME_REPLACEMENT_OF_PROTAMINES_BY_NUCLEOSOMES_IN_THE_MALE_PRONUCLEUS	1.3836	0.722708
REACTOME_CONDENSATION_OF_PROPHASE_CHROMOSOMES	1.38337	0.659261
REACTOME_FORMATION_OF_SENESCENCE_ASSOCIATED_HETEROCHROMATIN_FOCI_SAHF	1.38236	0.761761
REACTOME_INHIBITION_OF_DNA_RECOMBINATION_AT_TELOMERE	1.35537	0.655935
REACTOME_CLASS_B_2_SECRETIN_FAMILY_RECEPTORS	1.34656	1.35393
REACTOME_RUNX1_REGULATES_TRANSCRIPTION_OF_GENES_INVOLVED_IN_DIFFERENTIATION_OF_HSCS	1.33974	0.600231
REACTOME_RNA_POLYMERASE_I_PROMOTER_ESCAPE	1.33964	0.630455
REACTOME_TNFR2_NON_CANONICAL_NF_KB_PATHWAY	1.33739	0.674048
REACTOME_CLASS_A_1_RHODOPSIN_LIKE_RECEPTORS	1.33552	0.978139
REACTOME_MEIOTIC_RECOMBINATION	1.333	0.602987
REACTOME_GAP_JUNCTION_ASSEMBLY	1.33266	0.981226
REACTOME_MEIOTIC_SYNAPSIS	1.33136	0.63623
REACTOME_CHEMOKINE_RECEPTORS_BIND_CHEMOKINES	1.32972	0.828869
REACTOME_O_LINKED_GLYCOSYLATION_OF_MUCINS	1.32694	0.853233
REACTOME_NUCLEAR_SIGNALING_BY_ERBB4	1.32521	0.848958
REACTOME_AMYLOID_FIBER_FORMATION	1.3203	0.581439
REACTOME_POST_CHAPERONIN_TUBULIN_FOLDING_PATHWAY	1.31429	0.842311
REACTOME_ANTIGEN_PROCESSING_CROSS_PRESENTATION	1.31244	0.65503
REACTOME_PHOSPHOLIPASE_C_MEDIATED_CASCADE_FGFR4	1.31162	0.754239
REACTOME_DNA_DAMAGE_TELOMERE_STRESS_INDUCED_SENESCENCE	1.3108	0.617712
REACTOME_THE_ROLE_OF_GTSE1_IN_G2_M_PROGRESSION_AFTER_G2_CHECKPOINT	1.30561	0.609421
REACTOME_INCRETIN_SYNTHESIS_SECRETION_AND_INACTIVATION	1.30009	0.805274
REACTOME_COLLAGEN_CHAIN_TRIMERIZATION	1.29657	0.803322
REACTOME_FGFR2_LIGAND_BINDING_AND_ACTIVATION	1.29301	0.734084
REACTOME_SYNTHESIS_SECRETION_AND_DEACYLATION_OF_GHRELIN	1.29032	0.806923
REACTOME_REGULATION_OF_ENDOGENOUS_RETROELEMENTS_BY_PIWI_INTERACTING_RNAS_PIRNAS	1.28867	0.579958
REACTOME_POSITIVE_EPIGENETIC_REGULATION_OF_RRNA_EXPRESSION	1.28027	0.555942
REACTOME_RESOLUTION_OF_ABASIC_SITES_AP_SITES	1.27832	0.62585
REACTOME_REPRODUCTION	1.27619	0.62585
REACTOME_COOPERATION_OF_PREFOLDIN_AND_TRIC_CCT_IN_ACTIN_AND_TUBULIN_FOLDING	1.27375	0.669007
REACTOME_DEPOSITION_OF_NEW_CENPA_CONTAINING_NUCLEOSOMES_AT_THE_CENTROMERE	1.27317	0.551202
REACTOME_GPCR_LIGAND_BINDING	1.26979	0.863071
REACTOME_HCMV_EARLY_EVENTS	1.26697	0.58452
REACTOME_REGULATION_OF_TLR_BY_ENDOGENOUS_LIGAND	1.26298	0.843322
REACTOME_MEIOSIS	1.26247	0.555374
REACTOME_TRANSCRIPTIONAL_REGULATION_BY_SMALL_RNAS	1.2608	0.506625
REACTOME_PEPTIDE_HORMONE_METABOLISM	1.25976	0.878665
REACTOME_VOLTAGE_GATED_POTASSIUM_CHANNELS	1.25779	0.675583
REACTOME_RMTS_METHYLATE_HISTONE_ARGININES	1.2575	0.530406
REACTOME_PLATELET_ADHESION_TO_EXPOSED_COLLAGEN	1.25637	0.768682
REACTOME_KERATAN_SULFATE_BIOSYNTHESIS	1.25468	0.635301
REACTOME_DEFECTIVE_INTRINSIC_PATHWAY_FOR_APOPTOSIS	1.25378	0.61845
REACTOME_INTERFERON_ALPHA_BETA_SIGNALING	1.25374	0.555955
REACTOME_DNA_REPLICATION_PRE_INITIATION	1.24875	0.49693
REACTOME_GLUCAGON_TYPE_LIGAND_RECEPTORS	1.24805	0.875506
REACTOME_DNA_REPLICATION	1.24534	0.497717
REACTOME_DNA_STRAND_ELONGATION	1.23913	0.470088
REACTOME_GENE_SILENCING_BY_RNA	1.2346	0.51981
REACTOME_TELOMERE_MAINTENANCE	1.22698	0.51558
REACTOME_IMMUNOREGULATORY_INTERACTIONS_BETWEEN_A_LYMPHOID_AND_A_NON_LYMPHOID_CELL	1.22354	0.657039
REACTOME_ERBB2_REGULATES_CELL_MOTILITY	1.22317	0.680681
REACTOME_RUNX1_REGULATES_GENES_INVOLVED_IN_MEGAKARYOCYTE_DIFFERENTIATION_AND_PLATELET_FUNCTION	1.22296	0.513018
REACTOME_PRE_NOTCH_EXPRESSION_AND_PROCESSING	1.22254	0.520212
REACTOME_DEGRADATION_OF_THE_EXTRACELLULAR_MATRIX	1.22197	0.735954
REACTOME_ASSEMBLY_AND_CELL_SURFACE_PRESENTATION_OF_NMDA_RECEPTORS	1.21761	0.721294
REACTOME_INTERFERON_SIGNALING	1.21629	0.581775
REACTOME_RHO_GTPASES_ACTIVATE_PKNS	1.21505	0.499541
REACTOME_MATERNAL_TO_ZYGOTIC_TRANSITION_MZT	1.21431	0.502165
REACTOME_HCMV_LATE_EVENTS	1.21187	0.497717
REACTOME_SYNTHESIS_SECRETION_AND_INACTIVATION_OF_GLUCAGON_LIKE_PEPTIDE_1_GLP_1	1.20876	0.642747
REACTOME_O_LINKED_GLYCOSYLATION	1.19979	0.639849
REACTOME_GLUCURONIDATION	1.19925	0.69897
REACTOME_CARBOXYTERMINAL_POST_TRANSLATIONAL_MODIFICATIONS_OF_TUBULIN	1.19869	0.7041
REACTOME_REGULATION_OF_ENDOGENOUS_RETROELEMENTS	1.19837	0.498264
REACTOME_RESOLUTION_OF_D_LOOP_STRUCTURES	1.19437	0.570754
REACTOME_ACTIVATED_TAK1_MEDIATES_P38_MAPK_ACTIVATION	1.19392	0.506765
REACTOME_METABOLISM_OF_ANGIOTENSINOGEN_TO_ANGIOTENSINS	1.19374	0.613666
REACTOME_NEGATIVE_REGULATION_OF_TCF_DEPENDENT_SIGNALING_BY_WNT_LIGAND_ANTAGONISTS	1.19238	0.571391
REACTOME_NEGATIVE_EPIGENETIC_REGULATION_OF_RRNA_EXPRESSION	1.19199	0.490086
REACTOME_DISEASES_OF_HEMOSTASIS	1.19038	0.679332
REACTOME_NUCLEOTIDE_LIKE_PURINERGIC_RECEPTORS	1.18945	0.706718
REACTOME_CO_INHIBITION_BY_PD_1	1.18772	0.515386
REACTOME_COLLAGEN_DEGRADATION	1.18602	0.648883
REACTOME_POTASSIUM_CHANNELS	1.18504	0.582833
REACTOME_HDACS_DEACETYLATE_HISTONES	1.17916	0.474381
REACTOME_PURINERGIC_SIGNALING_IN_LEISHMANIASIS_INFECTION	1.17788	0.557033
REACTOME_IRAK4_DEFICIENCY_TLR2_4	1.17769	0.561993
REACTOME_DRUG_ADME	1.17705	0.69897
REACTOME_REGULATION_OF_IFNA_IFNB_SIGNALING	1.17054	0.631267
REACTOME_FORMATION_OF_THE_BETA_CATENIN_TCF_TRANSACTIVATING_COMPLEX	1.17045	0.445864
REACTOME_SENESCENCE_ASSOCIATED_SECRETORY_PHENOTYPE_SASP	1.16817	0.47101
REACTOME_UCH_PROTEINASES	1.16679	0.466463
REACTOME_RNA_POLYMERASE_I_TRANSCRIPTION	1.16643	0.476198
REACTOME_DEFECTS_OF_CONTACT_ACTIVATION_SYSTEM_CAS_AND_KALLIKREIN_KININ_SYSTEM_KKS	1.16566	0.625331
REACTOME_KERATINIZATION	1.16492	0.536931
REACTOME_GAP_JUNCTION_TRAFFICKING_AND_REGULATION	1.16465	0.686133
REACTOME_ENDOGENOUS_STEROLS	1.16352	0.656973
REACTOME_CONSTITUTIVE_SIGNALING_BY_ABERRANT_PI3K_IN_CANCER	1.1604	0.551755
REACTOME_TRIGLYCERIDE_CATABOLISM	1.15859	0.594507
REACTOME_ACTIVATION_OF_THE_PRE_REPLICATIVE_COMPLEX	1.15768	0.449418
REACTOME_G_ALPHA_I_SIGNALLING_EVENTS	1.15274	0.694691
REACTOME_PHOSPHOLIPASE_C_MEDIATED_CASCADE_FGFR2	1.15068	0.462742
REACTOME_CROSS_PRESENTATION_OF_SOLUBLE_EXOGENOUS_ANTIGENS_ENDOSOMES	1.15032	0.503135
REACTOME_FGFR1_LIGAND_BINDING_AND_ACTIVATION	1.14953	0.528274
REACTOME_REGULATION_OF_INSULIN_LIKE_GROWTH_FACTOR_IGF_TRANSPORT_AND_UPTAKE_BY_INSULIN_LIKE_GROWTH_FACTOR_BINDING_PROTEINS_IGFBPS	1.14817	0.579426
REACTOME_HCMV_INFECTION	1.14686	0.470088
REACTOME_EPIGENETIC_REGULATION_OF_GENE_EXPRESSION_BY_MLL3_AND_MLL4_COMPLEXES	1.14648	0.519525
REACTOME_SOMITOGENESIS	1.1389	0.474481
REACTOME_SIGNALLING_TO_RAS	1.13855	0.486132
REACTOME_FORMATION_OF_THE_CORNIFIED_ENVELOPE	1.13324	0.526577
REACTOME_NONHOMOLOGOUS_END_JOINING_NHEJ	1.13165	0.492424
REACTOME_BINDING_AND_UPTAKE_OF_LIGANDS_BY_SCAVENGER_RECEPTORS	1.12925	0.468258
REACTOME_CHROMOSOME_MAINTENANCE	1.12918	0.424774
REACTOME_SYNTHESIS_OF_LEUKOTRIENES_LT_AND_EOXINS_EX	1.12221	0.477121
REACTOME_LAGGING_STRAND_SYNTHESIS	1.1212	0.398808
REACTOME_INTERLEUKIN_12_FAMILY_SIGNALING	1.12047	0.487023
REACTOME_DNA_DOUBLE_STRAND_BREAK_REPAIR	1.11836	0.443025
REACTOME_MITOTIC_PROPHASE	1.11813	0.422137
REACTOME_ORC1_REMOVAL_FROM_CHROMATIN	1.11714	0.403752
REACTOME_TRNA_PROCESSING	1.11582	0.489173
REACTOME_INTERLEUKIN_7_SIGNALING	1.11558	0.487679
REACTOME_SHC_MEDIATED_CASCADE_FGFR1	1.11404	0.533265
REACTOME_RESOLUTION_OF_AP_SITES_VIA_THE_MULTIPLE_NUCLEOTIDE_PATCH_REPLACEMENT_PATHWAY	1.11239	0.392589
REACTOME_RESOLUTION_OF_D_LOOP_STRUCTURES_THROUGH_SYNTHESIS_DEPENDENT_STRAND_ANNEALING_SDSA	1.11062	0.439561
REACTOME_OLFACTORY_SIGNALING_PATHWAY	1.10954	0.349635
REACTOME_PARACETAMOL_ADME	1.10805	0.486782
REACTOME_ESTROGEN_DEPENDENT_GENE_EXPRESSION	1.10787	0.449317
REACTOME_TAK1_DEPENDENT_IKK_AND_NF_KAPPA_B_ACTIVATION	1.1045	0.45567
REACTOME_METABOLISM_OF_FAT_SOLUBLE_VITAMINS	1.10314	0.482584
REACTOME_G_ALPHA_Q_SIGNALLING_EVENTS	1.1016	0.556471
REACTOME_AGGREPHAGY	1.10038	0.48299
REACTOME_HDMS_DEMETHYLATE_HISTONES	1.0996	0.407883
REACTOME_DOWNSTREAM_SIGNALING_OF_ACTIVATED_FGFR4	1.09809	0.51491
REACTOME_RHO_GTPASES_ACTIVATE_IQGAPS	1.09709	0.466516
REACTOME_SHC_MEDIATED_CASCADE_FGFR3	1.09672	0.524579
REACTOME_HSF1_ACTIVATION	1.09632	0.432666
REACTOME_DNA_DOUBLE_STRAND_BREAK_RESPONSE	1.09156	0.44322
REACTOME_HOMOLOGY_DIRECTED_REPAIR	1.08653	0.422452
REACTOME_ACYL_CHAIN_REMODELLING_OF_PI	1.08329	0.427187
REACTOME_PKR_MEDIATED_SIGNALING	1.08107	0.398395
REACTOME_KERATAN_SULFATE_KERATIN_METABOLISM	1.0804	0.42364
REACTOME_INTEGRIN_CELL_SURFACE_INTERACTIONS	1.08031	0.457666
REACTOME_CHOLESTEROL_BIOSYNTHESIS	1.08	0.459953
REACTOME_ECM_PROTEOGLYCANS	1.07848	0.498572
REACTOME_OVARIAN_TUMOR_DOMAIN_PROTEASES	1.07315	0.471589
REACTOME_AUF1_HNRNP_D0_BINDS_AND_DESTABILIZES_MRNA	1.06996	0.3648
REACTOME_OXIDATIVE_STRESS_INDUCED_SENESCENCE	1.06794	0.39839
REACTOME_SIGNALING_BY_ERBB4	1.06487	0.427775
REACTOME_TERMINATION_OF_O_GLYCAN_BIOSYNTHESIS	1.0607	0.359291
REACTOME_PHASE_II_CONJUGATION_OF_COMPOUNDS	1.05932	0.478031
REACTOME_PROCESSIVE_SYNTHESIS_ON_THE_LAGGING_STRAND	1.05802	0.372878
REACTOME_TGF_BETA_RECEPTOR_SIGNALING_IN_EMT_EPITHELIAL_TO_MESENCHYMAL_TRANSITION	1.0576	0.396574
REACTOME_ASYMMETRIC_LOCALIZATION_OF_PCP_PROTEINS	1.05747	0.357758
REACTOME_ATTACHMENT_AND_ENTRY	1.05724	0.408494
REACTOME_COLLAGEN_BIOSYNTHESIS_AND_MODIFYING_ENZYMES	1.05524	0.423071
REACTOME_FORMATION_OF_THE_URETERIC_BUD	1.05201	0.398808
REACTOME_SHC1_EVENTS_IN_ERBB2_SIGNALING	1.05127	0.40677
REACTOME_G2_M_CHECKPOINTS	1.04053	0.376577
REACTOME_PHOSPHOLIPASE_C_MEDIATED_CASCADE_FGFR1	1.0403	0.418267
REACTOME_ACYL_CHAIN_REMODELLING_OF_PE	1.03986	0.387872
REACTOME_NUCLEAR_EVENTS_STIMULATED_BY_ALK_SIGNALING_IN_CANCER	1.03607	0.398853
REACTOME_FERTILIZATION	1.03477	0.333699
REACTOME_PLASMA_LIPOPROTEIN_REMODELING	1.03238	0.401582
REACTOME_APOPTOTIC_EXECUTION_PHASE	1.03184	0.405119
REACTOME_ACTIVATION_OF_ATR_IN_RESPONSE_TO_REPLICATION_STRESS	1.03108	0.346787
REACTOME_FORMATION_OF_PARAXIAL_MESODERM	1.02958	0.424812
REACTOME_ACTIVATION_OF_ANTERIOR_HOX_GENES_IN_HINDBRAIN_DEVELOPMENT_DURING_EARLY_EMBRYOGENESIS	1.02892	0.351952
REACTOME_NOD1_2_SIGNALING_PATHWAY	1.02671	0.400208
REACTOME_CASPASE_ACTIVATION_VIA_DEATH_RECEPTORS_IN_THE_PRESENCE_OF_LIGAND	1.02659	0.340539
REACTOME_INTERLEUKIN_20_FAMILY_SIGNALING	1.02653	0.33477
REACTOME_BIOLOGICAL_OXIDATIONS	1.02646	0.349335
REACTOME_ORGANIC_CATION_ANION_ZWITTERION_TRANSPORT	1.0234	0.395636
REACTOME_RIP_MEDIATED_NFKB_ACTIVATION_VIA_ZBP1	1.0218	0.339073
REACTOME_ASSEMBLY_OF_ACTIVE_LPL_AND_LIPC_LIPASE_COMPLEXES	1.02162	0.364142
REACTOME_FATTY_ACID_METABOLISM	1.02022	0.413327
REACTOME_REGULATION_OF_RUNX3_EXPRESSION_AND_ACTIVITY	1.01957	0.339061
REACTOME_POSTMITOTIC_NUCLEAR_PORE_COMPLEX_NPC_REFORMATION	1.01831	0.371246
REACTOME_ZINC_TRANSPORTERS	1.01826	0.367977
REACTOME_DAP12_INTERACTIONS	1.01526	0.371875
REACTOME_G1_S_SPECIFIC_TRANSCRIPTION	1.01281	0.311798
REACTOME_DISEASES_ASSOCIATED_WITH_O_GLYCOSYLATION_OF_PROTEINS	1.01229	0.385351
REACTOME_PROTEASOME_ASSEMBLY	1.01049	0.313516
REACTOME_N_GLYCAN_ANTENNAE_ELONGATION_IN_THE_MEDIAL_TRANS_GOLGI	1.00796	0.35242
REACTOME_ZBP1_DAI_MEDIATED_INDUCTION_OF_TYPE_I_IFNS	1.0063	0.335792
REACTOME_ANTIGEN_PRESENTATION_FOLDING_ASSEMBLY_AND_PEPTIDE_LOADING_OF_CLASS_I_MHC	1.0061	0.317064
REACTOME_EPIGENETIC_REGULATION_BY_WDR5_CONTAINING_HISTONE_MODIFYING_COMPLEXES	1.00538	0.37621
REACTOME_ATTENUATION_PHASE	1.00463	0.36374
REACTOME_SCF_BETA_TRCP_MEDIATED_DEGRADATION_OF_EMI1	1.00371	0.308329
REACTOME_SARS_COV_2_ACTIVATES_MODULATES_INNATE_AND_ADAPTIVE_IMMUNE_RESPONSES	1.00347	0.353586
REACTOME_INTERLEUKIN_1_FAMILY_SIGNALING	1.00308	0.363801
REACTOME_CYTOCHROME_P450_ARRANGED_BY_SUBSTRATE_TYPE	1.00297	0.362084
REACTOME_KINESINS	1.00239	0.344694
REACTOME_O_GLYCOSYLATION_OF_TSR_DOMAIN_CONTAINING_PROTEINS	1.00189	0.29089
REACTOME_CA_DEPENDENT_EVENTS	1.00026	0.373408
REACTOME_CELLULAR_HEXOSE_TRANSPORT	0.99952	0.331614
REACTOME_THE_NLRP3_INFLAMMASOME	0.99686	0.313453
REACTOME_DEFECTIVE_GALNT3_CAUSES_HFTC	0.996658	0.254306
REACTOME_G_PROTEIN_ACTIVATION	0.996559	0.372701
REACTOME_PI_3K_CASCADE_FGFR4	0.996045	0.338895
REACTOME_DISEASES_OF_DNA_REPAIR	0.994228	0.33394
REACTOME_STABILIZATION_OF_P53	0.992381	0.293109
REACTOME_INTERLEUKIN_4_AND_INTERLEUKIN_13_SIGNALING	0.991065	0.338138
REACTOME_PHASE_0_RAPID_DEPOLARISATION	0.99097	0.358643
REACTOME_NUCLEOTIDE_BINDING_DOMAIN_LEUCINE_RICH_REPEAT_CONTAINING_RECEPTOR_NLR_SIGNALING_PATHWAYS	0.989995	0.318063
REACTOME_PI3K_EVENTS_IN_ERBB2_SIGNALING	0.985033	0.361903
REACTOME_EXTRACELLULAR_MATRIX_ORGANIZATION	0.984954	0.343843
REACTOME_TCF_DEPENDENT_SIGNALING_IN_RESPONSE_TO_WNT	0.984435	0.332877
REACTOME_NS1_MEDIATED_EFFECTS_ON_HOST_PATHWAYS	0.983745	0.320173
REACTOME_XENOBIOTICS	0.983043	0.312883
REACTOME_FACTORS_INVOLVED_IN_MEGAKARYOCYTE_DEVELOPMENT_AND_PLATELET_PRODUCTION	0.982729	0.349542
REACTOME_SIGNALING_BY_EGFR_IN_CANCER	0.982502	0.329247
REACTOME_PROCESSING_OF_DNA_DOUBLE_STRAND_BREAK_ENDS	0.982397	0.328468
REACTOME_GLUTATHIONE_CONJUGATION	0.98185	0.361459
REACTOME_SUMOYLATION_OF_DNA_REPLICATION_PROTEINS	0.978967	0.309165
REACTOME_TRANSCRIPTIONAL_REGULATION_BY_RUNX1	0.977719	0.350358
REACTOME_SIGNALING_BY_INTERLEUKINS	0.97549	0.349611
REACTOME_DECTIN_2_FAMILY	0.974508	0.258798
REACTOME_TRNA_PROCESSING_IN_THE_NUCLEUS	0.972342	0.29129
REACTOME_TRANSLESION_SYNTHESIS_BY_POLK	0.971753	0.310711
REACTOME_GENE_AND_PROTEIN_EXPRESSION_BY_JAK_STAT_SIGNALING_AFTER_INTERLEUKIN_12_STIMULATION	0.970884	0.318905
REACTOME_TELOMERE_C_STRAND_LAGGING_STRAND_SYNTHESIS	0.970068	0.291369
REACTOME_PCNA_DEPENDENT_LONG_PATCH_BASE_EXCISION_REPAIR	0.969932	0.307141
REACTOME_MISMATCH_REPAIR	0.969542	0.314394
REACTOME_SCF_SKP2_MEDIATED_DEGRADATION_OF_P27_P21	0.969427	0.304664
REACTOME_TP53_REGULATES_TRANSCRIPTION_OF_ADDITIONAL_CELL_CYCLE_GENES_WHOSE_EXACT_ROLE_IN_THE_P53_PATHWAY_REMAIN_UNCERTAIN	0.96923	0.314674
REACTOME_SYNTHESIS_OF_BILE_ACIDS_AND_BILE_SALTS_VIA_7ALPHA_HYDROXYCHOLESTEROL	0.968489	0.280989
REACTOME_RHO_GTPASES_ACTIVATE_NADPH_OXIDASES	0.966967	0.295635
REACTOME_ACYL_CHAIN_REMODELLING_OF_PS	0.966705	0.281646
REACTOME_INTERLEUKIN_12_SIGNALING	0.962796	0.312879
REACTOME_DECTIN_1_MEDIATED_NONCANONICAL_NF_KB_SIGNALING	0.962039	0.282145
REACTOME_TRIGLYCERIDE_METABOLISM	0.961662	0.299232
REACTOME_ACTIVATION_OF_NF_KAPPAB_IN_B_CELLS	0.959665	0.302874
REACTOME_PHASE_I_FUNCTIONALIZATION_OF_COMPOUNDS	0.959152	0.314339
REACTOME_ACYL_CHAIN_REMODELLING_OF_PC	0.956447	0.299303
REACTOME_FRS_MEDIATED_FGFR4_SIGNALING	0.9548	0.260172
REACTOME_DNA_REPAIR	0.953781	0.30103
REACTOME_BILE_ACID_AND_BILE_SALT_METABOLISM	0.950027	0.289206
REACTOME_GLYCOSAMINOGLYCAN_METABOLISM	0.949759	0.318386
REACTOME_DISORDERS_OF_TRANSMEMBRANE_TRANSPORTERS	0.94699	0.300081
REACTOME_STING_MEDIATED_INDUCTION_OF_HOST_IMMUNE_RESPONSES	0.946644	0.278487
REACTOME_HEDGEHOG_OFF_STATE	0.946086	0.308649
REACTOME_COLLAGEN_FORMATION	0.945934	0.286128
REACTOME_HSP90_CHAPERONE_CYCLE_FOR_STEROID_HORMONE_RECEPTORS_SHR_IN_THE_PRESENCE_OF_LIGAND	0.944392	0.288441
REACTOME_TRANSLESION_SYNTHESIS_BY_POLH	0.942909	0.288493
REACTOME_TERMINATION_OF_TRANSLESION_DNA_SYNTHESIS	0.942816	0.270718
REACTOME_DEVELOPMENTAL_LINEAGE_OF_MULTIPOTENT_PANCREATIC_PROGENITOR_CELLS	0.942001	0.256284
REACTOME_HH_MUTANTS_ABROGATE_LIGAND_SECRETION	0.939817	0.261077
REACTOME_REGULATION_OF_MRNA_STABILITY_BY_PROTEINS_THAT_BIND_AU_RICH_ELEMENTS	0.939791	0.294755
REACTOME_METALLOPROTEASE_DUBS	0.93841	0.286007
REACTOME_SYNTHESIS_OF_DNA	0.937505	0.289726
REACTOME_PEROXISOMAL_LIPID_METABOLISM	0.933879	0.289726
REACTOME_ESR_MEDIATED_SIGNALING	0.932485	0.294956
REACTOME_DISEASES_OF_GLYCOSYLATION	0.932229	0.282914
REACTOME_SCAVENGING_BY_CLASS_A_RECEPTORS	0.929609	0.241182
REACTOME_HEDGEHOG_LIGAND_BIOGENESIS	0.928786	0.281069
REACTOME_CELLULAR_SENESCENCE	0.925372	0.258563
REACTOME_HATS_ACETYLATE_HISTONES	0.924485	0.251749
REACTOME_FORMATION_OF_THE_NEPHRIC_DUCT	0.922999	0.2097
REACTOME_HOMOLOGOUS_DNA_PAIRING_AND_STRAND_EXCHANGE	0.922144	0.28499
REACTOME_REGULATION_OF_NF_KAPPA_B_SIGNALING	0.921356	0.286492
REACTOME_VISUAL_PHOTOTRANSDUCTION	0.920022	0.244614
REACTOME_SIGNALING_BY_NOTCH	0.919927	0.282932
REACTOME_HDR_THROUGH_HOMOLOGOUS_RECOMBINATION_HRR	0.91981	0.296717
REACTOME_SARS_COV_1_ACTIVATES_MODULATES_INNATE_IMMUNE_RESPONSES	0.919237	0.330737
REACTOME_AMINE_LIGAND_BINDING_RECEPTORS	0.918473	0.240332
REACTOME_FANCONI_ANEMIA_PATHWAY	0.916513	0.276507
REACTOME_HS_GAG_BIOSYNTHESIS	0.914993	0.230362
REACTOME_CELL_SURFACE_INTERACTIONS_AT_THE_VASCULAR_WALL	0.914746	0.182382
REACTOME_G1_S_DNA_DAMAGE_CHECKPOINTS	0.913554	0.243936
REACTOME_METABOLIC_DISORDERS_OF_BIOLOGICAL_OXIDATION_ENZYMES	0.913554	0.222149
REACTOME_IL_6_TYPE_CYTOKINE_RECEPTOR_LIGAND_INTERACTIONS	0.913292	0.221288
REACTOME_DOWNSTREAM_TCR_SIGNALING	0.911908	0.278569
REACTOME_METABOLISM_OF_PORPHYRINS	0.911059	0.218056
REACTOME_DAG_AND_IP3_SIGNALING	0.905636	0.248013
REACTOME_POST_TRANSLATIONAL_MODIFICATION_SYNTHESIS_OF_GPI_ANCHORED_PROTEINS	0.904095	0.170194
REACTOME_INTERLEUKIN_1_SIGNALING	0.902774	0.273556
REACTOME_KIDNEY_DEVELOPMENT	0.902502	0.228954
REACTOME_ARACHIDONATE_METABOLISM	0.902101	0.209427
REACTOME_NUCLEAR_ENVELOPE_NE_REASSEMBLY	0.901835	0.239616
REACTOME_PHASE_4_RESTING_MEMBRANE_POTENTIAL	0.901253	0.229004
REACTOME_HSF1_DEPENDENT_TRANSACTIVATION	0.900607	0.266604
REACTOME_EXTENSION_OF_TELOMERES	0.899494	0.234211
REACTOME_DOWNSTREAM_SIGNALING_OF_ACTIVATED_FGFR1	0.898768	0.192822
REACTOME_PKMTS_METHYLATE_HISTONE_LYSINES	0.898572	0.243038
REACTOME_G2_M_DNA_DAMAGE_CHECKPOINT	0.897572	0.274701
REACTOME_GAP_FILLING_DNA_REPAIR_SYNTHESIS_AND_LIGATION_IN_GG_NER	0.896508	0.247184
REACTOME_TP53_REGULATES_TRANSCRIPTION_OF_CELL_DEATH_GENES	0.894721	0.174777
REACTOME_TRAF6_MEDIATED_NF_KB_ACTIVATION	0.89178	0.244457
REACTOME_ADP_SIGNALLING_THROUGH_P2Y_PURINOCEPTOR_1	0.891072	0.195909
REACTOME_TRNA_MODIFICATION_IN_THE_NUCLEUS_AND_CYTOSOL	0.890899	0.164389
REACTOME_PROCESSIVE_SYNTHESIS_ON_THE_C_STRAND_OF_THE_TELOMERE	0.885613	0.223037
REACTOME_UBIQUITIN_DEPENDENT_DEGRADATION_OF_CYCLIN_D	0.883624	0.212364
REACTOME_INTERLEUKIN_6_FAMILY_SIGNALING	0.881995	0.224754
REACTOME_DEVELOPMENTAL_LINEAGE_OF_PANCREATIC_ACINAR_CELLS	0.881695	0.199503
REACTOME_INTERLEUKIN_2_FAMILY_SIGNALING	0.88161	0.189685
REACTOME_ADHERENS_JUNCTIONS_INTERACTIONS	0.881259	0.163646
REACTOME_DEFECTIVE_CFTR_CAUSES_CYSTIC_FIBROSIS	0.880607	0.235743
REACTOME_FBXL7_DOWN_REGULATES_AURKA_DURING_MITOTIC_ENTRY_AND_IN_EARLY_MITOSIS	0.879404	0.240332
REACTOME_SIGNALING_BY_ERBB2_IN_CANCER	0.878626	0.179513
REACTOME_REGULATION_OF_RUNX2_EXPRESSION_AND_ACTIVITY	0.878394	0.219656
REACTOME_ABC_FAMILY_PROTEINS_MEDIATED_TRANSPORT	0.871953	0.232684
REACTOME_LAMININ_INTERACTIONS	0.869373	0.196175
REACTOME_INFLAMMASOMES	0.867663	0.204499
REACTOME_REGULATION_OF_ORNITHINE_DECARBOXYLASE_ODC	0.866951	0.20562
REACTOME_G_ALPHA_S_SIGNALLING_EVENTS	0.865928	0.129402
REACTOME_FGFR1_MUTANT_RECEPTOR_ACTIVATION	0.865357	0.216915
REACTOME_DIGESTION_AND_ABSORPTION	0.862899	0.209012
REACTOME_SIGNALING_BY_ERBB2	0.862745	0.197697
REACTOME_ASSEMBLY_OF_COLLAGEN_FIBRILS_AND_OTHER_MULTIMERIC_STRUCTURES	0.86086	0.156521
REACTOME_MECP2_REGULATES_NEURONAL_RECEPTORS_AND_CHANNELS	0.860029	0.199848
REACTOME_TCR_SIGNALING	0.859628	0.238634
REACTOME_GERM_LAYER_FORMATION_AT_GASTRULATION	0.857928	0.149254
REACTOME_SWITCHING_OF_ORIGINS_TO_A_POST_REPLICATIVE_STATE	0.856708	0.221543
REACTOME_REGULATION_OF_HOMOTYPIC_CELL_CELL_ADHESION	0.855289	0.139722
REACTOME_INTRINSIC_PATHWAY_OF_FIBRIN_CLOT_FORMATION	0.853495	0.184937
REACTOME_HS_GAG_DEGRADATION	0.85271	0.183226
REACTOME_POLO_LIKE_KINASE_MEDIATED_EVENTS	0.851786	0.215667
REACTOME_RA_BIOSYNTHESIS_PATHWAY	0.851591	0.178764
REACTOME_SIGNAL_REGULATORY_PROTEIN_FAMILY_INTERACTIONS	0.849504	0.170114
REACTOME_CHAPERONE_MEDIATED_AUTOPHAGY	0.849468	0.186668
REACTOME_SUMOYLATION_OF_SUMOYLATION_PROTEINS	0.848624	0.196687
REACTOME_SIGNALING_BY_NUCLEAR_RECEPTORS	0.84704	0.203946
REACTOME_METABOLISM_OF_POLYAMINES	0.845946	0.192482
REACTOME_SIGNALING_BY_WNT	0.845103	0.175208
REACTOME_GENERATION_OF_SECOND_MESSENGER_MOLECULES	0.844354	0.185273
REACTOME_DEVELOPMENTAL_CELL_LINEAGES	0.842115	0.15371
REACTOME_METABOLISM_OF_AMINE_DERIVED_HORMONES	0.842067	0.202073
REACTOME_ANTIVIRAL_MECHANISM_BY_IFN_STIMULATED_GENES	0.841395	0.191365
REACTOME_DEGRADATION_OF_AXIN	0.840792	0.228411
REACTOME_VIF_MEDIATED_DEGRADATION_OF_APOBEC3G	0.837701	0.191265
REACTOME_COOPERATION_OF_PDCL_PHLP1_AND_TRIC_CCT_IN_G_PROTEIN_BETA_FOLDING	0.835772	0.140006
REACTOME_EXPORT_OF_VIRAL_RIBONUCLEOPROTEINS_FROM_NUCLEUS	0.835586	0.185158
REACTOME_GPVI_MEDIATED_ACTIVATION_CASCADE	0.833158	0.176539
REACTOME_REGULATION_OF_GLUCOKINASE_BY_GLUCOKINASE_REGULATORY_PROTEIN	0.832548	0.175174
REACTOME_ION_TRANSPORT_BY_P_TYPE_ATPASES	0.832384	0.177378
REACTOME_RECYCLING_OF_BILE_ACIDS_AND_SALTS	0.831388	0.169058
REACTOME_REGULATION_OF_APOPTOSIS	0.830004	0.206514
REACTOME_METABOLISM_OF_STEROIDS	0.829986	0.124025
REACTOME_SENSORY_PROCESSING_OF_SOUND_BY_OUTER_HAIR_CELLS_OF_THE_COCHLEA	0.829318	0.142761
REACTOME_SUMOYLATION_OF_UBIQUITINYLATION_PROTEINS	0.82719	0.179317
REACTOME_CYTOSOLIC_SENSORS_OF_PATHOGEN_ASSOCIATED_DNA	0.823591	0.211191
REACTOME_DIFFERENTIATION_OF_KERATINOCYTES_IN_INTERFOLLICULAR_EPIDERMIS_IN_MAMMALIAN_SKIN	0.822462	0.134242
REACTOME_SEALING_OF_THE_NUCLEAR_ENVELOPE_NE_BY_ESCRT_III	0.821719	0.146321
REACTOME_PI3K_AKT_SIGNALING_IN_CANCER	0.821484	0.0761843
REACTOME_DEVELOPMENTAL_CELL_LINEAGES_OF_THE_EXOCRINE_PANCREAS	0.821077	0.127516
REACTOME_DOWNSTREAM_SIGNALING_EVENTS_OF_B_CELL_RECEPTOR_BCR	0.819202	0.201936
REACTOME_TRANSLESION_SYNTHESIS_BY_Y_FAMILY_DNA_POLYMERASES_BYPASSES_LESIONS_ON_DNA_TEMPLATE	0.816632	0.199572
REACTOME_ABC_TRANSPORTER_DISORDERS	0.815873	0.162978
REACTOME_REGULATION_OF_FZD_BY_UBIQUITINATION	0.813982	0.153771
REACTOME_C_TYPE_LECTIN_RECEPTORS_CLRS	0.813918	0.165108
REACTOME_SUMOYLATION_OF_CHROMATIN_ORGANIZATION_PROTEINS	0.813403	0.197911
REACTOME_CLEC7A_DECTIN_1_SIGNALING	0.8124	0.187673
REACTOME_TRANSPORT_OF_THE_SLBP_DEPENDANT_MATURE_MRNA	0.812354	0.188027
REACTOME_P75NTR_SIGNALS_VIA_NF_KB	0.812209	0.193396
REACTOME_M_PHASE	0.811111	0.196167
REACTOME_DOWNSTREAM_SIGNALING_OF_ACTIVATED_FGFR2	0.807356	0.106591
REACTOME_PIWI_INTERACTING_RNA_PIRNA_BIOGENESIS	0.807334	0.168927
REACTOME_TRAF6_MEDIATED_INDUCTION_OF_TAK1_COMPLEX_WITHIN_TLR4_COMPLEX	0.805633	0.189851
REACTOME_SIGNALING_BY_THE_B_CELL_RECEPTOR_BCR	0.805533	0.16963
REACTOME_TRANSPORT_OF_VITAMINS_NUCLEOSIDES_AND_RELATED_MOLECULES	0.804927	0.0887266
REACTOME_E3_UBIQUITIN_LIGASES_UBIQUITINATE_TARGET_PROTEINS	0.804379	0.167871
REACTOME_COBALAMIN_CBL_VITAMIN_B12_TRANSPORT_AND_METABOLISM	0.804077	0.147114
REACTOME_RHO_GTPASE_EFFECTORS	0.803952	0.184109
REACTOME_TRANSPORT_OF_MATURE_MRNAS_DERIVED_FROM_INTRONLESS_TRANSCRIPTS	0.802505	0.209464
REACTOME_PURINE_CATABOLISM	0.802207	0.170298
REACTOME_INWARDLY_RECTIFYING_K_CHANNELS	0.801571	0.0883633
REACTOME_NCAM1_INTERACTIONS	0.794478	0.137462
REACTOME_SYNDECAN_INTERACTIONS	0.794155	0.155908
REACTOME_GAB1_SIGNALOSOME	0.793765	0.134782
REACTOME_PCP_CE_PATHWAY	0.793396	0.163676
REACTOME_TRANSPORT_OF_BILE_SALTS_AND_ORGANIC_ACIDS_METAL_IONS_AND_AMINE_COMPOUNDS	0.793149	0.059425
REACTOME_CELL_CYCLE_CHECKPOINTS	0.793002	0.18327
REACTOME_MITOTIC_G1_PHASE_AND_G1_S_TRANSITION	0.79079	0.182458
REACTOME_APOPTOSIS	0.790761	0.147026
REACTOME_HEPARAN_SULFATE_HEPARIN_HS_GAG_METABOLISM	0.788805	0.109888
REACTOME_GRB2_EVENTS_IN_ERBB2_SIGNALING	0.78377	0.097843
REACTOME_SIGNALING_BY_TYPE_1_INSULIN_LIKE_GROWTH_FACTOR_1_RECEPTOR_IGF1R	0.78014	0.0545857
REACTOME_BETA_DEFENSINS	0.780001	0.113607
REACTOME_NUCLEAR_PORE_COMPLEX_NPC_DISASSEMBLY	0.777151	0.168122
REACTOME_NEGATIVE_REGULATION_OF_NOTCH4_SIGNALING	0.775362	0.17107
REACTOME_DEGRADATION_OF_GLI1_BY_THE_PROTEASOME	0.775125	0.173787
REACTOME_FCERI_MEDIATED_NF_KB_ACTIVATION	0.774454	0.151591
REACTOME_GROWTH_HORMONE_RECEPTOR_SIGNALING	0.773107	0.106853
REACTOME_METABOLISM_OF_NITRIC_OXIDE_NOS3_ACTIVATION_AND_REGULATION	0.772955	0.123198
REACTOME_ANTIMICROBIAL_PEPTIDES	0.772079	0.140257
REACTOME_DEVELOPMENTAL_LINEAGE_OF_PANCREATIC_DUCTAL_CELLS	0.771721	0.0747988
REACTOME_RHO_GTPASES_ACTIVATE_FORMINS	0.77133	0.16575
REACTOME_SEPARATION_OF_SISTER_CHROMATIDS	0.769954	0.158363
REACTOME_NUCLEOTIDE_CATABOLISM	0.767007	0.111112
REACTOME_MAPK6_MAPK4_SIGNALING	0.765553	0.165433
REACTOME_SNRNP_ASSEMBLY	0.75221	0.162165
REACTOME_TP53_REGULATES_TRANSCRIPTION_OF_GENES_INVOLVED_IN_G2_CELL_CYCLE_ARREST	0.751061	0.130554
REACTOME_NUCLEAR_IMPORT_OF_REV_PROTEIN	0.742909	0.133719
REACTOME_INTERACTION_BETWEEN_L1_AND_ANKYRINS	0.742252	0.0927139
REACTOME_ZYGOTIC_GENOME_ACTIVATION_ZGA	0.741761	0.137967
REACTOME_TRANSCRIPTIONAL_REGULATION_BY_RUNX3	0.737965	0.122282
REACTOME_MITOTIC_G2_G2_M_PHASES	0.737182	0.117877
REACTOME_APC_C_CDH1_MEDIATED_DEGRADATION_OF_CDC20_AND_OTHER_APC_C_CDH1_TARGETED_PROTEINS_IN_LATE_MITOSIS_EARLY_G1	0.736821	0.118987
REACTOME_SYNTHESIS_OF_PROSTAGLANDINS_PG_AND_THROMBOXANES_TX	0.734075	0.109023
REACTOME_PI_3K_CASCADE_FGFR2	0.73282	0.101047
REACTOME_SIGNALING_BY_ERBB2_ECD_MUTANTS	0.731977	0.117354
REACTOME_RRNA_MODIFICATION_IN_THE_NUCLEUS_AND_CYTOSOL	0.72962	0.129366
REACTOME_SIGNALING_BY_ALK	0.729361	0.094005
REACTOME_GLYCOSPHINGOLIPID_BIOSYNTHESIS	0.728299	0.0725507
REACTOME_RESOLUTION_OF_SISTER_CHROMATID_COHESION	0.728268	0.134861
REACTOME_PROGRAMMED_CELL_DEATH	0.728064	0.114762
REACTOME_SIGNALING_BY_CSF3_G_CSF	0.726974	0.113091
REACTOME_EGR2_AND_SOX10_MEDIATED_INITIATION_OF_SCHWANN_CELL_MYELINATION	0.71981	0.0722482
REACTOME_CHONDROITIN_SULFATE_DERMATAN_SULFATE_METABOLISM	0.715819	0.049
REACTOME_INTERACTIONS_OF_VPR_WITH_HOST_CELLULAR_PROTEINS	0.714232	0.15178
REACTOME_METABOLISM_OF_STEROID_HORMONES	0.710594	0.0576068
REACTOME_EARLY_SARS_COV_2_INFECTION_EVENTS	0.707347	0.0480425
REACTOME_APC_C_MEDIATED_DEGRADATION_OF_CELL_CYCLE_PROTEINS	0.705776	0.0987348
REACTOME_ACTIVATION_OF_APC_C_AND_APC_C_CDC20_MEDIATED_DEGRADATION_OF_MITOTIC_PROTEINS	0.704836	0.113673
REACTOME_FGFR2_MUTANT_RECEPTOR_ACTIVATION	0.704163	0.0381045
REACTOME_POLYMERASE_SWITCHING_ON_THE_C_STRAND_OF_THE_TELOMERE	0.703664	0.133613
REACTOME_INTERACTIONS_OF_REV_WITH_HOST_CELLULAR_PROTEINS	0.70233	0.131124
REACTOME_DNA_DAMAGE_BYPASS	0.694381	0.118153
REACTOME_NUCLEAR_EVENTS_MEDIATED_BY_NFE2L2	0.691843	0.102662
REACTOME_SURFACTANT_METABOLISM	0.689953	0.0311296
REACTOME_UB_SPECIFIC_PROCESSING_PROTEASES	0.68873	0.0472096
REACTOME_MITOTIC_METAPHASE_AND_ANAPHASE	0.688527	0.104342
REACTOME_FRS_MEDIATED_FGFR2_SIGNALING	0.688071	0.0375655
REACTOME_CYCLIN_A_CDK2_ASSOCIATED_EVENTS_AT_S_PHASE_ENTRY	0.684463	0.0971391
REACTOME_REGULATION_OF_RAS_BY_GAPS	0.683699	0.120539
REACTOME_S_PHASE	0.681215	0.0973645
REACTOME_DEGRADATION_OF_CRY_AND_PER_PROTEINS	0.679955	0.139968
REACTOME_PEROXISOMAL_PROTEIN_IMPORT	0.67762	0.0993846
REACTOME_INACTIVATION_OF_CSF3_G_CSF_SIGNALING	0.674896	0.0590818
REACTOME_TP53_REGULATES_TRANSCRIPTION_OF_CELL_CYCLE_GENES	0.669681	0.092291
REACTOME_INTERCONVERSION_OF_NUCLEOTIDE_DI_AND_TRIPHOSPHATES	0.669461	0.0841938
REACTOME_DEFECTIVE_C1GALT1C1_CAUSES_TNPS	0.66844	0.0786353
REACTOME_MOLECULES_ASSOCIATED_WITH_ELASTIC_FIBRES	0.667157	0.0533547
REACTOME_DEGRADATION_OF_DVL	0.659093	0.106706
REACTOME_STRIATED_MUSCLE_CONTRACTION	0.658919	0.061054
REACTOME_E2F_MEDIATED_REGULATION_OF_DNA_REPLICATION	0.653575	0.0876349
REACTOME_DISEASES_ASSOCIATED_WITH_GLYCOSAMINOGLYCAN_METABOLISM	0.652009	0.00904813
REACTOME_RECOGNITION_OF_DNA_DAMAGE_BY_PCNA_CONTAINING_REPLICATION_COMPLEX	0.650304	0.0971299
REACTOME_CDK_MEDIATED_PHOSPHORYLATION_AND_REMOVAL_OF_CDC6	0.648248	0.0989253
REACTOME_TICAM1_RIP1_MEDIATED_IKK_COMPLEX_RECRUITMENT	0.647538	0.0770152
REACTOME_PROCESSING_OF_CAPPED_INTRONLESS_PRE_MRNA	0.646399	0.0577388
REACTOME_DEFENSINS	0.643636	0.0470437
REACTOME_DUAL_INCISION_IN_GG_NER	0.643424	0.084064
REACTOME_NA_CL_DEPENDENT_NEUROTRANSMITTER_TRANSPORTERS	0.637646	0.0445121
REACTOME_ACTIVATION_OF_IRF3_IRF7_MEDIATED_BY_TBK1_IKK_IKBKE	0.637645	0.0686122
REACTOME_A_TETRASACCHARIDE_LINKER_SEQUENCE_IS_REQUIRED_FOR_GAG_SYNTHESIS	0.63532	0.0414806
REACTOME_NICOTINAMIDE_SALVAGE	0.626346	0.0312827
REACTOME_MODULATION_OF_HOST_RESPONSES_BY_IFN_STIMULATED_GENES	0.625985	0.0598599
REACTOME_TRANSCRIPTION_OF_E2F_TARGETS_UNDER_NEGATIVE_CONTROL_BY_DREAM_COMPLEX	0.622772	0.0711027
REACTOME_HOST_INTERACTIONS_OF_HIV_FACTORS	0.611149	0.0812232
REACTOME_DIGESTION	0.608713	0.0387636
REACTOME_PI_3K_CASCADE_FGFR1	0.607697	0.0181885
REACTOME_TURBULENT_OSCILLATORY_DISTURBED_FLOW_SHEAR_STRESS_ACTIVATES_SIGNALING_BY_PIEZO1_AND_INTEGRINS_IN_ENDOTHELIAL_CELLS	0.603892	0.045123
REACTOME_PYROPTOSIS	0.600563	0.0247691
REACTOME_ROLE_OF_PHOSPHOLIPIDS_IN_PHAGOCYTOSIS	0.598985	0.0154634
REACTOME_G0_AND_EARLY_G1	0.592402	0.0564813
REACTOME_FORMATION_OF_FIBRIN_CLOT_CLOTTING_CASCADE	0.588041	0.0221853
REACTOME_BIOSYNTHESIS_OF_SPECIALIZED_PRORESOLVING_MEDIATORS_SPMS	0.586178	0.0349092
REACTOME_DEFECTIVE_B4GALT7_CAUSES_EDS_PROGEROID_TYPE	0.586138	0.0208919
REACTOME_RHOBTB1_GTPASE_CYCLE	0.582002	0.0306238
REACTOME_SIGNALING_BY_NOTCH4	0.57857	0.0512688
REACTOME_REGULATION_OF_MITF_M_DEPENDENT_GENES_INVOLVED_IN_CELL_CYCLE_AND_PROLIFERATION	0.567247	0.0192238
REACTOME_THE_CANONICAL_RETINOID_CYCLE_IN_RODS_TWILIGHT_VISION	0.55268	0.0242585
REACTOME_TRP_CHANNELS	0.546394	0.0142991
REACTOME_ANTIGEN_ACTIVATES_B_CELL_RECEPTOR_BCR_LEADING_TO_GENERATION_OF_SECOND_MESSENGERS	0.530535	0.0134745
REACTOME_RESPIRATORY_SYNCYTIAL_VIRUS_RSV_GENOME_REPLICATION_TRANSCRIPTION_AND_TRANSLATION	0.522716	0.0456551
REACTOME_CLASS_C_3_METABOTROPIC_GLUTAMATE_PHEROMONE_RECEPTORS	0.510054	0.00675959
REACTOME_TRANSCRIPTION_OF_E2F_TARGETS_UNDER_NEGATIVE_CONTROL_BY_P107_RBL1_AND_P130_RBL2_IN_COMPLEX_WITH_HDAC1	0.489649	0.0269488
REACTOME_METAL_ION_SLC_TRANSPORTERS	0.468687	0.00383485
REACTOME_MRNA_DECAY_BY_5_TO_3_EXORIBONUCLEASE	-0.471762	0.014039
REACTOME_BLOOD_GROUP_SYSTEMS_BIOSYNTHESIS	-0.478826	0.00346745
REACTOME_SENSORY_PERCEPTION_OF_TASTE	-0.514018	0.00376015
REACTOME_METABOLISM_OF_NUCLEOTIDES	-0.554584	0.00337316
REACTOME_RNA_POLYMERASE_III_CHAIN_ELONGATION	-0.56599	0.0334568
REACTOME_HDR_THROUGH_SINGLE_STRAND_ANNEALING_SSA	-0.568532	0.0526512
REACTOME_REGULATION_OF_GENE_EXPRESSION_IN_BETA_CELLS	-0.594348	0.0288505
REACTOME_ELEVATION_OF_CYTOSOLIC_CA2_LEVELS	-0.596179	0.0255041
REACTOME_IKK_COMPLEX_RECRUITMENT_MEDIATED_BY_RIP1	-0.597652	0.0434231
REACTOME_LYSOSOME_VESICLE_BIOGENESIS	-0.602261	0.0315352
REACTOME_VIRAL_MESSENGER_RNA_SYNTHESIS	-0.629904	0.0786614
REACTOME_ASSOCIATION_OF_TRIC_CCT_WITH_TARGET_PROTEINS_DURING_BIOSYNTHESIS	-0.634304	0.0686668
REACTOME_EFFECTS_OF_PIP2_HYDROLYSIS	-0.637905	0.0251208
REACTOME_MITOCHONDRIAL_UNFOLDED_PROTEIN_RESPONSE_UPRMT	-0.640046	0.073299
REACTOME_INTERLEUKIN_37_SIGNALING	-0.652729	0.0177633
REACTOME_KEAP1_NFE2L2_PATHWAY	-0.653537	0.0849202
REACTOME_HYALURONAN_METABOLISM	-0.657409	0.0596591
REACTOME_TRISTETRAPROLIN_TTP_ZFP36_BINDS_AND_DESTABILIZES_MRNA	-0.657646	0.0244246
REACTOME_INITIATION_OF_NUCLEAR_ENVELOPE_NE_REFORMATION	-0.661071	0.0757616
REACTOME_CYTOPROTECTION_BY_HMOX1	-0.662449	0.0577543
REACTOME_RNA_POLYMERASE_III_TRANSCRIPTION_TERMINATION	-0.668651	0.0886375
REACTOME_MRNA_SPLICING_MINOR_PATHWAY	-0.673203	0.09691
REACTOME_EVASION_BY_RSV_OF_HOST_INTERFERON_RESPONSES	-0.678271	0.0464977
REACTOME_SIGNALING_BY_NODAL	-0.679308	0.0581215
REACTOME_FORMATION_OF_DEFINITIVE_ENDODERM	-0.685823	0.0370443
REACTOME_CELLULAR_RESPONSE_TO_CHEMICAL_STRESS	-0.688316	0.0958965
REACTOME_ABC_TRANSPORTERS_IN_LIPID_HOMEOSTASIS	-0.69124	0.0652667
REACTOME_ABERRANT_REGULATION_OF_MITOTIC_G1_S_TRANSITION_IN_CANCER_DUE_TO_RB1_DEFECTS	-0.693978	0.0992862
REACTOME_TRANSPORT_OF_MATURE_TRANSCRIPT_TO_CYTOPLASM	-0.697462	0.117621
REACTOME_ISG15_ANTIVIRAL_MECHANISM	-0.698695	0.103344
REACTOME_TNFR1_INDUCED_PROAPOPTOTIC_SIGNALING	-0.698883	0.100115
REACTOME_PROTEIN_METHYLATION	-0.700378	0.0721777
REACTOME_REGULATION_OF_PTEN_STABILITY_AND_ACTIVITY	-0.701446	0.120013
REACTOME_MITOTIC_PROMETAPHASE	-0.707519	0.102948
REACTOME_CHONDROITIN_SULFATE_BIOSYNTHESIS	-0.708145	0.0318737
REACTOME_CONSTITUTIVE_SIGNALING_BY_EGFRVIII	-0.714071	0.119671
REACTOME_AZATHIOPRINE_ADME	-0.715822	0.0404086
REACTOME_REGULATED_NECROSIS	-0.716602	0.117113
REACTOME_MITOTIC_SPINDLE_CHECKPOINT	-0.717117	0.134777
REACTOME_FCGR3A_MEDIATED_IL10_SYNTHESIS	-0.718806	0.0876144
REACTOME_MITOCHONDRIAL_FATTY_ACID_BETA_OXIDATION	-0.718966	0.133504
REACTOME_HEDGEHOG_ON_STATE	-0.719685	0.113699
REACTOME_CYCLIN_A_B1_B2_ASSOCIATED_EVENTS_DURING_G2_M_TRANSITION	-0.720386	0.126054
REACTOME_DETOXIFICATION_OF_REACTIVE_OXYGEN_SPECIES	-0.724272	0.113943
REACTOME_ELASTIC_FIBRE_FORMATION	-0.725533	0.042752
REACTOME_RAF_INDEPENDENT_MAPK1_3_ACTIVATION	-0.72834	0.114877
REACTOME_DAP12_SIGNALING	-0.730927	0.0890135
REACTOME_SIGNALING_BY_NTRK3_TRKC	-0.73119	0.113128
REACTOME_PHASE_2_PLATEAU_PHASE	-0.731928	0.11059
REACTOME_TRANSCRIPTION_COUPLED_NUCLEOTIDE_EXCISION_REPAIR_TC_NER	-0.733532	0.118487
REACTOME_PI_3K_CASCADE_FGFR3	-0.734723	0.104408
REACTOME_PROTEIN_UBIQUITINATION	-0.736185	0.115135
REACTOME_THE_PHOTOTRANSDUCTION_CASCADE	-0.738712	0.0598685
REACTOME_SIGNALING_BY_ACTIVIN	-0.73948	0.0875251
REACTOME_DEUBIQUITINATION	-0.74112	0.117386
REACTOME_DUAL_INCISION_IN_TC_NER	-0.743285	0.136308
REACTOME_BBSOME_MEDIATED_CARGO_TARGETING_TO_CILIUM	-0.744575	0.0829742
REACTOME_RNA_POLYMERASE_III_TRANSCRIPTION_INITIATION_FROM_TYPE_1_PROMOTER	-0.747036	0.110615
REACTOME_RHOBTB_GTPASE_CYCLE	-0.747461	0.151268
REACTOME_DDX58_IFIH1_MEDIATED_INDUCTION_OF_INTERFERON_ALPHA_BETA	-0.749446	0.112164
REACTOME_REGULATION_OF_T_CELL_ACTIVATION_BY_CD28_FAMILY	-0.749956	0.0638991
REACTOME_EPHB_MEDIATED_FORWARD_SIGNALING	-0.752009	0.133339
REACTOME_GASTRULATION	-0.754665	0.0482592
REACTOME_METABOLISM_OF_FOLATE_AND_PTERINES	-0.75494	0.115506
REACTOME_DEGRADATION_OF_BETA_CATENIN_BY_THE_DESTRUCTION_COMPLEX	-0.755509	0.149514
REACTOME_PROTEIN_FOLDING	-0.756524	0.110896
REACTOME_INFECTION_WITH_MYCOBACTERIUM_TUBERCULOSIS	-0.757961	0.120311
REACTOME_SENSORY_PROCESSING_OF_SOUND	-0.759002	0.0559722
REACTOME_GLUCAGON_LIKE_PEPTIDE_1_GLP1_REGULATES_INSULIN_SECRETION	-0.75939	0.0864252
REACTOME_FCERI_MEDIATED_CA_2_MOBILIZATION	-0.759472	0.0841502
REACTOME_ANTI_INFLAMMATORY_RESPONSE_FAVOURING_LEISHMANIA_PARASITE_INFECTION	-0.762375	0.0987541
REACTOME_NUCLEOTIDE_SALVAGE	-0.763207	0.1176
REACTOME_SEMA4D_INDUCED_CELL_MIGRATION_AND_GROWTH_CONE_COLLAPSE	-0.763376	0.138303
REACTOME_IRS_MEDIATED_SIGNALLING	-0.76659	0.0601631
REACTOME_FC_EPSILON_RECEPTOR_FCERI_SIGNALING	-0.769086	0.142081
REACTOME_PROCESSING_OF_CAPPED_INTRON_CONTAINING_PRE_MRNA	-0.770081	0.161114
REACTOME_TIGHT_JUNCTION_INTERACTIONS	-0.771625	0.112542
REACTOME_REGULATION_OF_HSF1_MEDIATED_HEAT_SHOCK_RESPONSE	-0.779341	0.123552
REACTOME_TRANSCRIPTIONAL_REGULATION_BY_RUNX2	-0.781851	0.146443
REACTOME_RIPK1_MEDIATED_REGULATED_NECROSIS	-0.783572	0.154782
REACTOME_CONSTITUTIVE_SIGNALING_BY_LIGAND_RESPONSIVE_EGFR_CANCER_VARIANTS	-0.788779	0.158068
REACTOME_SIGNALING_BY_CYTOSOLIC_FGFR1_FUSION_MUTANTS	-0.789283	0.128869
REACTOME_NITRIC_OXIDE_STIMULATES_GUANYLATE_CYCLASE	-0.789284	0.111557
REACTOME_SUMOYLATION	-0.789365	0.158129
REACTOME_RSV_HOST_INTERACTIONS	-0.790018	0.122195
REACTOME_SEMA4D_IN_SEMAPHORIN_SIGNALING	-0.790512	0.160851
REACTOME_KSRP_KHSRP_BINDS_AND_DESTABILIZES_MRNA	-0.791246	0.126888
REACTOME_DNA_DAMAGE_RECOGNITION_IN_GG_NER	-0.791579	0.162041
REACTOME_RESPIRATORY_SYNCYTIAL_VIRUS_RSV_ATTACHMENT_AND_ENTRY	-0.792384	0.135404
REACTOME_MRNA_SPLICING	-0.792585	0.174434
REACTOME_PROCESSING_OF_INTRONLESS_PRE_MRNAS	-0.793684	0.145057
REACTOME_CD209_DC_SIGN_SIGNALING	-0.793715	0.136932
REACTOME_SIGNALING_BY_HEDGEHOG	-0.794171	0.129032
REACTOME_TRANSLATION_OF_SARS_COV_1_STRUCTURAL_PROTEINS	-0.794679	0.119779
REACTOME_SUMOYLATION_OF_RNA_BINDING_PROTEINS	-0.795059	0.158743
REACTOME_TNFR1_INDUCED_NF_KAPPA_B_SIGNALING_PATHWAY	-0.795935	0.210853
REACTOME_SLC_TRANSPORTER_DISORDERS	-0.796321	0.0491865
REACTOME_REGULATION_OF_TP53_EXPRESSION_AND_DEGRADATION	-0.797449	0.178184
REACTOME_SIGNALING_BY_FGFR_IN_DISEASE	-0.798006	0.0779497
REACTOME_NUCLEOTIDE_EXCISION_REPAIR	-0.799809	0.161579
REACTOME_TRAF6_MEDIATED_IRF7_ACTIVATION	-0.801667	0.0962817
REACTOME_TOLL_LIKE_RECEPTOR_CASCADES	-0.805844	0.170847
REACTOME_NUCLEAR_ENVELOPE_BREAKDOWN	-0.806589	0.151409
REACTOME_SYNTHESIS_OF_BILE_ACIDS_AND_BILE_SALTS	-0.807263	0.133539
REACTOME_SEMA3A_PAK_DEPENDENT_AXON_REPULSION	-0.809164	0.155505
REACTOME_EPIGENETIC_REGULATION_OF_GENE_EXPRESSION	-0.813639	0.152305
REACTOME_PLASMA_LIPOPROTEIN_ASSEMBLY	-0.813862	0.121448
REACTOME_BETA_CATENIN_INDEPENDENT_WNT_SIGNALING	-0.814634	0.161451
REACTOME_GLOBAL_GENOME_NUCLEOTIDE_EXCISION_REPAIR_GG_NER	-0.821442	0.179524
REACTOME_DOWNSTREAM_SIGNALING_OF_ACTIVATED_FGFR3	-0.82356	0.138521
REACTOME_CELLULAR_RESPONSE_TO_HEAT_STRESS	-0.823922	0.186655
REACTOME_SIGNALING_BY_FGFR1_IN_DISEASE	-0.823942	0.147824
REACTOME_CELLULAR_RESPONSE_TO_HYPOXIA	-0.824865	0.194224
REACTOME_NEUTROPHIL_DEGRANULATION	-0.824948	0.172006
REACTOME_SIGNALING_BY_FGFR	-0.82558	0.158428
REACTOME_RESPIRATORY_SYNCYTIAL_VIRUS_INFECTION_PATHWAY	-0.82884	0.163646
REACTOME_IRE1ALPHA_ACTIVATES_CHAPERONES	-0.830606	0.1957
REACTOME_KERATAN_SULFATE_DEGRADATION	-0.831421	0.129295
REACTOME_WNT_LIGAND_BIOGENESIS_AND_TRAFFICKING	-0.834978	0.175258
REACTOME_COPI_DEPENDENT_GOLGI_TO_ER_RETROGRADE_TRAFFIC	-0.839491	0.18048
REACTOME_TRANSCRIPTIONAL_REGULATION_OF_PLURIPOTENT_STEM_CELLS	-0.839933	0.104442
REACTOME_RNA_POLYMERASE_I_TRANSCRIPTION_TERMINATION	-0.842442	0.173963
REACTOME_RNA_POLYMERASE_II_TRANSCRIPTION_TERMINATION	-0.846817	0.220751
REACTOME_SIGNALING_BY_HIPPO	-0.853084	0.177781
REACTOME_FRS_MEDIATED_FGFR1_SIGNALING	-0.85389	0.148857
REACTOME_COMMON_PATHWAY_OF_FIBRIN_CLOT_FORMATION	-0.855971	0.199709
REACTOME_SIGNALING_BY_PTK6	-0.856265	0.197715
REACTOME_CELL_CELL_JUNCTION_ORGANIZATION	-0.858916	0.108038
REACTOME_PROSTACYCLIN_SIGNALLING_THROUGH_PROSTACYCLIN_RECEPTOR	-0.860278	0.164385
REACTOME_CARDIAC_CONDUCTION	-0.860672	0.163188
REACTOME_G_PROTEIN_MEDIATED_EVENTS	-0.860781	0.178969
REACTOME_DISEASES_ASSOCIATED_WITH_GLYCOSYLATION_PRECURSOR_BIOSYNTHESIS	-0.860832	0.161851
REACTOME_G_BETA_GAMMA_SIGNALLING_THROUGH_CDC42	-0.860885	0.134847
REACTOME_INTERLEUKIN_RECEPTOR_SHC_SIGNALING	-0.861247	0.124157
REACTOME_SIALIC_ACID_METABOLISM	-0.862262	0.178653
REACTOME_VITAMIN_B5_PANTOTHENATE_METABOLISM	-0.868192	0.174059
REACTOME_MET_ACTIVATES_PTK2_SIGNALING	-0.868505	0.184476
REACTOME_MYD88_INDEPENDENT_TLR4_CASCADE	-0.870879	0.240645
REACTOME_CGMP_EFFECTS	-0.871766	0.188608
REACTOME_MATURATION_OF_SARS_COV_2_NUCLEOPROTEIN	-0.875286	0.187673
REACTOME_MHC_CLASS_II_ANTIGEN_PRESENTATION	-0.878592	0.214528
REACTOME_TOLL_LIKE_RECEPTOR_TLR1_TLR2_CASCADE	-0.880501	0.219623
REACTOME_SIGNAL_AMPLIFICATION	-0.881021	0.208017
REACTOME_OTHER_SEMAPHORIN_INTERACTIONS	-0.881859	0.185861
REACTOME_MITOCHONDRIAL_TRNA_AMINOACYLATION	-0.883163	0.234797
REACTOME_RHOBTB2_GTPASE_CYCLE	-0.885951	0.231757
REACTOME_DOWNREGULATION_OF_ERBB2_SIGNALING	-0.88645	0.165798
REACTOME_SARS_COV_2_HOST_INTERACTIONS	-0.887791	0.225704
REACTOME_TNF_SIGNALING	-0.89166	0.233967
REACTOME_SUMOYLATION_OF_DNA_DAMAGE_RESPONSE_AND_REPAIR_PROTEINS	-0.892854	0.235077
REACTOME_DISEASES_OF_METABOLISM	-0.893589	0.186095
REACTOME_SIGNALING_BY_BMP	-0.894177	0.176091
REACTOME_SIGNALING_BY_FGFR2_IIIA_TM	-0.898457	0.22704
REACTOME_TRAF3_DEPENDENT_IRF_ACTIVATION_PATHWAY	-0.903989	0.233967
REACTOME_CRMPS_IN_SEMA3A_SIGNALING	-0.90464	0.230868
REACTOME_HIV_INFECTION	-0.904838	0.244966
REACTOME_RNA_POLYMERASE_I_TRANSCRIPTION_INITIATION	-0.904944	0.220159
REACTOME_M_DECAY_DEGRADATION_OF_MATERNAL_MRNAS_BY_MATERNALLY_STORED_FACTORS	-0.905755	0.246099
REACTOME_G_BETA_GAMMA_SIGNALLING_THROUGH_PI3KGAMMA	-0.906497	0.224233
REACTOME_STIMULI_SENSING_CHANNELS	-0.908615	0.181774
REACTOME_CARGO_CONCENTRATION_IN_THE_ER	-0.910839	0.231075
REACTOME_SEMAPHORIN_INTERACTIONS	-0.911099	0.227656
REACTOME_SLC_MEDIATED_TRANSMEMBRANE_TRANSPORT	-0.911418	0.137904
REACTOME_NEUROTRANSMITTER_RELEASE_CYCLE	-0.911557	0.211807
REACTOME_LONG_TERM_POTENTIATION	-0.911887	0.223926
REACTOME_NEGATIVE_REGULATION_OF_THE_PI3K_AKT_NETWORK	-0.912741	0.191046
REACTOME_SIGNALING_BY_SCF_KIT	-0.913677	0.225704
REACTOME_MUSCLE_CONTRACTION	-0.915989	0.259939
REACTOME_TRANSCRIPTIONAL_REGULATION_BY_VENTX	-0.917238	0.269218
REACTOME_FLT3_SIGNALING	-0.917853	0.254138
REACTOME_SARS_COV_2_INFECTION	-0.918209	0.243669
REACTOME_ANCHORING_FIBRIL_FORMATION	-0.918421	0.266001
REACTOME_TELOMERE_EXTENSION_BY_TELOMERASE	-0.925241	0.256684
REACTOME_SIGNALING_BY_TGFBR3	-0.92575	0.232914
REACTOME_GABA_RECEPTOR_ACTIVATION	-0.926249	0.272804
REACTOME_RNA_POLYMERASE_III_TRANSCRIPTION	-0.927097	0.247267
REACTOME_TP53_REGULATES_TRANSCRIPTION_OF_GENES_INVOLVED_IN_CYTOCHROME_C_RELEASE	-0.927667	0.222412
REACTOME_NON_INTEGRIN_MEMBRANE_ECM_INTERACTIONS	-0.927839	0.276686
REACTOME_SIGNALING_BY_KIT_IN_DISEASE	-0.928616	0.265445
REACTOME_AQUAPORIN_MEDIATED_TRANSPORT	-0.929468	0.233278
REACTOME_RECRUITMENT_OF_NUMA_TO_MITOTIC_CENTROSOMES	-0.931158	0.247403
REACTOME_PENTOSE_PHOSPHATE_PATHWAY	-0.931471	0.254394
REACTOME_ANCHORING_OF_THE_BASAL_BODY_TO_THE_PLASMA_MEMBRANE	-0.9345	0.288016
REACTOME_NEURONAL_SYSTEM	-0.934918	0.230607
REACTOME_NOTCH3_INTRACELLULAR_DOMAIN_REGULATES_TRANSCRIPTION	-0.935212	0.227678
REACTOME_DEATH_RECEPTOR_SIGNALING	-0.935409	0.262965
REACTOME_REGULATION_OF_TP53_ACTIVITY_THROUGH_PHOSPHORYLATION	-0.935884	0.275354
REACTOME_JNK_C_JUN_KINASES_PHOSPHORYLATION_AND_ACTIVATION_MEDIATED_BY_ACTIVATED_HUMAN_TAK1	-0.936397	0.262528
REACTOME_EPH_EPHRIN_MEDIATED_REPULSION_OF_CELLS	-0.936535	0.24346
REACTOME_APOPTOTIC_CLEAVAGE_OF_CELLULAR_PROTEINS	-0.940237	0.269601
REACTOME_PLATELET_SENSITIZATION_BY_LDL	-0.940248	0.293822
REACTOME_NCAM_SIGNALING_FOR_NEURITE_OUT_GROWTH	-0.941834	0.269228
REACTOME_TRAFFICKING_OF_AMPA_RECEPTORS	-0.942056	0.262235
REACTOME_ACYL_CHAIN_REMODELLING_OF_PG	-0.943337	0.302743
REACTOME_AURKA_ACTIVATION_BY_TPX2	-0.944213	0.330188
REACTOME_RESPONSE_TO_ELEVATED_PLATELET_CYTOSOLIC_CA2	-0.944215	0.304358
REACTOME_DISEASES_ASSOCIATED_WITH_N_GLYCOSYLATION_OF_PROTEINS	-0.944513	0.239665
REACTOME_NGF_STIMULATED_TRANSCRIPTION	-0.944584	0.290642
REACTOME_RNA_POLYMERASE_III_TRANSCRIPTION_INITIATION_FROM_TYPE_3_PROMOTER	-0.945236	0.263241
REACTOME_CYCLIN_D_ASSOCIATED_EVENTS_IN_G1	-0.945334	0.259878
REACTOME_FRS_MEDIATED_FGFR3_SIGNALING	-0.945651	0.262034
REACTOME_COPI_MEDIATED_ANTEROGRADE_TRANSPORT	-0.946015	0.290903
REACTOME_COPI_INDEPENDENT_GOLGI_TO_ER_RETROGRADE_TRAFFIC	-0.946276	0.260152
REACTOME_REGULATION_OF_TP53_ACTIVITY_THROUGH_ACETYLATION	-0.949329	0.268373
REACTOME_RESPONSE_OF_MTB_TO_PHAGOCYTOSIS	-0.949733	0.248975
REACTOME_UNFOLDED_PROTEIN_RESPONSE_UPR	-0.952646	0.251204
REACTOME_ION_CHANNEL_TRANSPORT	-0.953946	0.249409
REACTOME_SIGNALING_BY_CSF1_M_CSF_IN_MYELOID_CELLS	-0.954582	0.280607
REACTOME_DEFECTS_IN_VITAMIN_AND_COFACTOR_METABOLISM	-0.954739	0.247713
REACTOME_N_GLYCAN_ANTENNAE_ELONGATION	-0.955391	0.299337
REACTOME_NUCLEAR_RNA_DECAY	-0.955698	0.285474
REACTOME_CHK1_CHK2_CDS1_MEDIATED_INACTIVATION_OF_CYCLIN_B_CDK1_COMPLEX	-0.956376	0.257607
REACTOME_MITOCHONDRIAL_TRANSLATION	-0.9588	0.263657
REACTOME_DOPAMINE_NEUROTRANSMITTER_RELEASE_CYCLE	-0.961217	0.288367
REACTOME_SIGNALING_BY_FGFR1	-0.961554	0.264818
REACTOME_LEISHMANIA_INFECTION	-0.962127	0.294736
REACTOME_REGULATION_OF_MITF_M_DEPENDENT_GENES_INVOLVED_IN_APOPTOSIS	-0.96223	0.289404
REACTOME_REGULATION_OF_BETA_CELL_DEVELOPMENT	-0.962777	0.291007
REACTOME_ASSEMBLY_OF_THE_HIV_VIRION	-0.963594	0.297727
REACTOME_ION_HOMEOSTASIS	-0.964313	0.282547
REACTOME_SIGNALING_BY_FGFR2_IN_DISEASE	-0.967819	0.28426
REACTOME_BIOSYNTHESIS_OF_THE_N_GLYCAN_PRECURSOR_DOLICHOL_LIPID_LINKED_OLIGOSACCHARIDE_LLO_AND_TRANSFER_TO_A_NASCENT_PROTEIN	-0.96783	0.28679
REACTOME_METABOLISM_OF_CARBOHYDRATES_AND_CARBOHYDRATE_DERIVATIVES	-0.969152	0.258706
REACTOME_SUMOYLATION_OF_TRANSCRIPTION_FACTORS	-0.969354	0.323607
REACTOME_OTHER_INTERLEUKIN_SIGNALING	-0.975595	0.31117
REACTOME_PLATELET_ACTIVATION_SIGNALING_AND_AGGREGATION	-0.976875	0.318289
REACTOME_NEGATIVE_REGULATORS_OF_DDX58_IFIH1_SIGNALING	-0.97742	0.284541
REACTOME_REGULATION_OF_MITF_M_DEPENDENT_GENES_INVOLVED_IN_PIGMENTATION	-0.979644	0.301861
REACTOME_ACTIVATION_OF_SMO	-0.979657	0.313724
REACTOME_FORMATION_OF_ATP_BY_CHEMIOSMOTIC_COUPLING	-0.982031	0.235953
REACTOME_ADP_SIGNALLING_THROUGH_P2Y_PURINOCEPTOR_12	-0.98364	0.298546
REACTOME_CLASS_I_MHC_MEDIATED_ANTIGEN_PROCESSING_PRESENTATION	-0.983767	0.286841
REACTOME_METABOLISM_OF_VITAMINS_AND_COFACTORS	-0.98388	0.345004
REACTOME_EPHA_MEDIATED_GROWTH_CONE_COLLAPSE	-0.985163	0.315535
REACTOME_EXTRA_NUCLEAR_ESTROGEN_SIGNALING	-0.985985	0.344629
REACTOME_ONCOGENE_INDUCED_SENESCENCE	-0.986003	0.325164
REACTOME_SYNTHESIS_OF_GLYCOSYLPHOSPHATIDYLINOSITOL_GPI	-0.987948	0.291084
REACTOME_PLASMA_LIPOPROTEIN_ASSEMBLY_REMODELING_AND_CLEARANCE	-0.988344	0.35662
REACTOME_APOPTOTIC_FACTOR_MEDIATED_RESPONSE	-0.991591	0.281211
REACTOME_RAS_ACTIVATION_UPON_CA2_INFLUX_THROUGH_NMDA_RECEPTOR	-0.992279	0.335516
REACTOME_RECYCLING_PATHWAY_OF_L1	-0.995226	0.30459
REACTOME_RECRUITMENT_OF_MITOTIC_CENTROSOME_PROTEINS_AND_COMPLEXES	-0.997223	0.35647
REACTOME_PLATELET_CALCIUM_HOMEOSTASIS	-0.997321	0.313453
REACTOME_SARS_COV_INFECTIONS	-1.00293	0.318898
REACTOME_FORMATION_OF_INCISION_COMPLEX_IN_GG_NER	-1.00452	0.316152
REACTOME_SMAD2_SMAD3_SMAD4_HETEROTRIMER_REGULATES_TRANSCRIPTION	-1.00478	0.295121
REACTOME_THROMBOXANE_SIGNALLING_THROUGH_TP_RECEPTOR	-1.00684	0.368261
REACTOME_NEGATIVE_REGULATION_OF_NMDA_RECEPTOR_MEDIATED_NEURONAL_TRANSMISSION	-1.00773	0.357511
REACTOME_P75_NTR_RECEPTOR_MEDIATED_SIGNALLING	-1.00914	0.319442
REACTOME_SYNTHESIS_OF_ACTIVE_UBIQUITIN_ROLES_OF_E1_AND_E2_ENZYMES	-1.0113	0.299356
REACTOME_BUTYRATE_RESPONSE_FACTOR_1_BRF1_BINDS_AND_DESTABILIZES_MRNA	-1.0126	0.347735
REACTOME_UNBLOCKING_OF_NMDA_RECEPTORS_GLUTAMATE_BINDING_AND_ACTIVATION	-1.01277	0.32918
REACTOME_G_PROTEIN_BETA_GAMMA_SIGNALLING	-1.01485	0.34471
REACTOME_INSULIN_RECEPTOR_SIGNALLING_CASCADE	-1.01741	0.387321
REACTOME_TRANSCRIPTIONAL_REGULATION_BY_THE_AP_2_TFAP2_FAMILY_OF_TRANSCRIPTION_FACTORS	-1.01748	0.365644
REACTOME_APC_CDC20_MEDIATED_DEGRADATION_OF_NEK2A	-1.01948	0.348125
REACTOME_MECHANICAL_LOAD_ACTIVATES_SIGNALING_BY_PIEZO1_AND_INTEGRINS_IN_OSTEOCYTES	-1.02158	0.345951
REACTOME_TRANSCRIPTIONAL_REGULATION_BY_MECP2	-1.02327	0.416963
REACTOME_REGULATION_OF_PLK1_ACTIVITY_AT_G2_M_TRANSITION	-1.02406	0.379009
REACTOME_CHROMATIN_ORGANIZATION	-1.02443	0.316761
REACTOME_SMOOTH_MUSCLE_CONTRACTION	-1.02586	0.310444
REACTOME_INTRA_GOLGI_TRAFFIC	-1.03012	0.334386
REACTOME_ACTIVATION_OF_GENE_EXPRESSION_BY_SREBF_SREBP	-1.0306	0.359265
REACTOME_PLATELET_HOMEOSTASIS	-1.03142	0.373967
REACTOME_REGULATION_OF_TP53_ACTIVITY	-1.03377	0.355678
REACTOME_MITF_M_DEPENDENT_GENE_EXPRESSION	-1.0344	0.380211
REACTOME_REGULATION_OF_INSULIN_SECRETION	-1.03484	0.385119
REACTOME_CO_INHIBITION_BY_CTLA4	-1.03488	0.375248
REACTOME_DEADENYLATION_DEPENDENT_MRNA_DECAY	-1.03543	0.331473
REACTOME_NEGATIVE_REGULATION_OF_FGFR2_SIGNALING	-1.03678	0.469054
REACTOME_NRIF_SIGNALS_CELL_DEATH_FROM_THE_NUCLEUS	-1.03809	0.361217
REACTOME_RHO_GTPASES_ACTIVATE_ROCKS	-1.0385	0.30367
REACTOME_GOLGI_TO_ER_RETROGRADE_TRANSPORT	-1.03895	0.363786
REACTOME_FGFR2_ALTERNATIVE_SPLICING	-1.03941	0.311798
REACTOME_CITRIC_ACID_CYCLE_TCA_CYCLE	-1.04227	0.318898
REACTOME_SIGNALING_BY_FGFR4	-1.04318	0.377815
REACTOME_SARS_COV_1_INFECTION	-1.04324	0.356238
REACTOME_FORMATION_OF_TC_NER_PRE_INCISION_COMPLEX	-1.04413	0.334386
REACTOME_ER_TO_GOLGI_ANTEROGRADE_TRANSPORT	-1.04425	0.341616
REACTOME_RHOH_GTPASE_CYCLE	-1.04471	0.399139
REACTOME_SIGNALING_BY_VEGF	-1.04599	0.406373
REACTOME_SIGNALING_BY_TGFB_FAMILY_MEMBERS	-1.04611	0.378945
REACTOME_OPIOID_SIGNALLING	-1.0479	0.407219
REACTOME_UPTAKE_AND_ACTIONS_OF_BACTERIAL_TOXINS	-1.04917	0.417603
REACTOME_TRANSPORT_TO_THE_GOLGI_AND_SUBSEQUENT_MODIFICATION	-1.04981	0.372328
REACTOME_MAPK1_MAPK3_SIGNALING	-1.05245	0.448442
REACTOME_TRANSCRIPTIONAL_ACTIVATION_OF_MITOCHONDRIAL_BIOGENESIS	-1.05291	0.405015
REACTOME_LATE_ENDOSOMAL_MICROAUTOPHAGY	-1.05589	0.36659
REACTOME_MAPK_FAMILY_SIGNALING_CASCADES	-1.05597	0.467576
REACTOME_ASPARAGINE_N_LINKED_GLYCOSYLATION	-1.05794	0.371469
REACTOME_SIGNALING_BY_TGF_BETA_RECEPTOR_COMPLEX	-1.05814	0.365998
REACTOME_REGULATION_OF_MECP2_EXPRESSION_AND_ACTIVITY	-1.05847	0.406664
REACTOME_FCGAMMA_RECEPTOR_FCGR_DEPENDENT_PHAGOCYTOSIS	-1.0596	0.425697
REACTOME_SIGNALING_BY_FLT3_ITD_AND_TKD_MUTANTS	-1.06101	0.400117
REACTOME_INTRINSIC_PATHWAY_FOR_APOPTOSIS	-1.06232	0.395352
REACTOME_SIGNALING_BY_FGFR3	-1.06445	0.365971
REACTOME_INHIBITION_OF_THE_PROTEOLYTIC_ACTIVITY_OF_APC_C_REQUIRED_FOR_THE_ONSET_OF_ANAPHASE_BY_MITOTIC_SPINDLE_CHECKPOINT_COMPONENTS	-1.06541	0.39452
REACTOME_SARS_COV_1_HOST_INTERACTIONS	-1.06661	0.352183
REACTOME_INTERLEUKIN_17_SIGNALING	-1.06682	0.372681
REACTOME_SYNTHESIS_OF_SUBSTRATES_IN_N_GLYCAN_BIOSYTHESIS	-1.06688	0.427818
REACTOME_NEDDYLATION	-1.06751	0.379063
REACTOME_TOLL_LIKE_RECEPTOR_9_TLR9_CASCADE	-1.06912	0.385468
REACTOME_NEGATIVE_REGULATION_OF_MET_ACTIVITY	-1.07194	0.358281
REACTOME_TP53_REGULATES_TRANSCRIPTION_OF_DNA_REPAIR_GENES	-1.07267	0.367415
REACTOME_GABA_B_RECEPTOR_ACTIVATION	-1.07536	0.461269
REACTOME_GLYCOSPHINGOLIPID_METABOLISM	-1.07663	0.491874
REACTOME_TGFBR3_EXPRESSION	-1.0768	0.452871
REACTOME_SIGNALING_BY_FGFR2	-1.0786	0.398782
REACTOME_REGULATION_OF_RUNX1_EXPRESSION_AND_ACTIVITY	-1.07864	0.419956
REACTOME_SYNTHESIS_OF_PA	-1.07907	0.471423
REACTOME_DISEASES_OF_MITOTIC_CELL_CYCLE	-1.08051	0.394934
REACTOME_PRESYNAPTIC_FUNCTION_OF_KAINATE_RECEPTORS	-1.08135	0.440354
REACTOME_SIGNALING_BY_ERYTHROPOIETIN	-1.08207	0.41549
REACTOME_CYTOSOLIC_SULFONATION_OF_SMALL_MOLECULES	-1.08353	0.451754
REACTOME_CD28_DEPENDENT_PI3K_AKT_SIGNALING	-1.08437	0.472296
REACTOME_GLYCOGEN_BREAKDOWN_GLYCOGENOLYSIS	-1.0848	0.429555
REACTOME_ABORTIVE_ELONGATION_OF_HIV_1_TRANSCRIPT_IN_THE_ABSENCE_OF_TAT	-1.08538	0.322219
REACTOME_NEGATIVE_REGULATION_OF_FGFR4_SIGNALING	-1.08606	0.450997
REACTOME_SULFUR_AMINO_ACID_METABOLISM	-1.08613	0.432666
REACTOME_APC_C_CDC20_MEDIATED_DEGRADATION_OF_CYCLIN_B	-1.08628	0.429726
REACTOME_TRANSCRIPTIONAL_REGULATION_BY_TP53	-1.08697	0.386347
REACTOME_PLATELET_AGGREGATION_PLUG_FORMATION	-1.08772	0.505668
REACTOME_DISEASES_OF_SIGNAL_TRANSDUCTION_BY_GROWTH_FACTOR_RECEPTORS_AND_SECOND_MESSENGERS	-1.08992	0.430774
REACTOME_CRISTAE_FORMATION	-1.09056	0.357002
REACTOME_TGF_BETA_RECEPTOR_SIGNALING_ACTIVATES_SMADS	-1.09343	0.393254
REACTOME_BACTERIAL_INFECTION_PATHWAYS	-1.09485	0.467416
REACTOME_REGULATION_OF_TP53_ACTIVITY_THROUGH_METHYLATION	-1.09513	0.42108
REACTOME_REGULATION_OF_KIT_SIGNALING	-1.09774	0.484545
REACTOME_INTRACELLULAR_SIGNALING_BY_SECOND_MESSENGERS	-1.09781	0.444937
REACTOME_SIGNALING_BY_PDGF	-1.09938	0.503938
REACTOME_PTEN_REGULATION	-1.10176	0.392606
REACTOME_CA2_PATHWAY	-1.10243	0.563373
REACTOME_PHOSPHORYLATION_OF_THE_APC_C	-1.10365	0.458745
REACTOME_NOTCH2_ACTIVATION_AND_TRANSMISSION_OF_SIGNAL_TO_THE_NUCLEUS	-1.10382	0.425388
REACTOME_SYNTHESIS_OF_PIPS_AT_THE_GOLGI_MEMBRANE	-1.10388	0.395076
REACTOME_RAP1_SIGNALLING	-1.10467	0.468521
REACTOME_RHOC_GTPASE_CYCLE	-1.10852	0.459895
REACTOME_CELLULAR_RESPONSES_TO_MECHANICAL_STIMULI	-1.10916	0.506665
REACTOME_CARDIOGENESIS	-1.10963	0.465197
REACTOME_ACTIVATION_OF_AMPK_DOWNSTREAM_OF_NMDARS	-1.11557	0.473892
REACTOME_VEGFR2_MEDIATED_VASCULAR_PERMEABILITY	-1.11586	0.479654
REACTOME_TRANSCRIPTIONAL_REGULATION_OF_WHITE_ADIPOCYTE_DIFFERENTIATION	-1.11871	0.567691
REACTOME_NEUREXINS_AND_NEUROLIGINS	-1.11929	0.611893
REACTOME_BASIGIN_INTERACTIONS	-1.12046	0.550636
REACTOME_SIGNALING_BY_EGFR	-1.12067	0.464817
REACTOME_NPAS4_REGULATES_EXPRESSION_OF_TARGET_GENES	-1.1213	0.55735
REACTOME_HIV_LIFE_CYCLE	-1.12626	0.406714
REACTOME_VASOPRESSIN_REGULATES_RENAL_WATER_HOMEOSTASIS_VIA_AQUAPORINS	-1.12798	0.539699
REACTOME_RHOU_GTPASE_CYCLE	-1.12948	0.494323
REACTOME_AMINO_ACID_TRANSPORT_ACROSS_THE_PLASMA_MEMBRANE	-1.1298	0.49453
REACTOME_LATE_SARS_COV_2_INFECTION_EVENTS	-1.12985	0.413525
REACTOME_EPH_EPHRIN_SIGNALING	-1.12992	0.463229
REACTOME_MRNA_DECAY_BY_3_TO_5_EXORIBONUCLEASE	-1.13032	0.505804
REACTOME_DEACTIVATION_OF_THE_BETA_CATENIN_TRANSACTIVATING_COMPLEX	-1.13226	0.496278
REACTOME_NEUROTRANSMITTER_RECEPTORS_AND_POSTSYNAPTIC_SIGNAL_TRANSMISSION	-1.13294	0.620578
REACTOME_TRANSCRIPTIONAL_REGULATION_BY_E2F6	-1.13372	0.445713
REACTOME_PROTEIN_LOCALIZATION	-1.13398	0.508155
REACTOME_MAP3K8_TPL2_DEPENDENT_MAPK1_3_ACTIVATION	-1.13629	0.452298
REACTOME_NEGATIVE_REGULATION_OF_FGFR1_SIGNALING	-1.13682	0.522009
REACTOME_INSULIN_PROCESSING	-1.1377	0.477943
REACTOME_ACTIVATION_OF_BH3_ONLY_PROTEINS	-1.1382	0.466104
REACTOME_GLUCAGON_SIGNALING_IN_METABOLIC_REGULATION	-1.13883	0.529879
REACTOME_VEGFR2_MEDIATED_CELL_PROLIFERATION	-1.13992	0.508341
REACTOME_CONSTITUTIVE_SIGNALING_BY_AKT1_E17K_IN_CANCER	-1.14077	0.448878
REACTOME_GLUCONEOGENESIS	-1.14289	0.50345
REACTOME_PARASITE_INFECTION	-1.14291	0.492098
REACTOME_FORMATION_OF_THE_CANONICAL_BAF_CBAF_COMPLEX	-1.14318	0.466597
REACTOME_RRNA_PROCESSING	-1.14384	0.413766
REACTOME_NFE2L2_REGULATING_ANTI_OXIDANT_DETOXIFICATION_ENZYMES	-1.14478	0.476298
REACTOME_SIGNALING_BY_NOTCH2	-1.14664	0.549672
REACTOME_CILIUM_ASSEMBLY	-1.14805	0.550907
REACTOME_CELL_JUNCTION_ORGANIZATION	-1.14879	0.709169
REACTOME_CIRCADIAN_CLOCK	-1.1489	0.493099
REACTOME_TRANSLATION_OF_SARS_COV_2_STRUCTURAL_PROTEINS	-1.1497	0.38791
REACTOME_ADRENALINE_NORADRENALINE_INHIBITS_INSULIN_SECRETION	-1.15016	0.640456
REACTOME_G_ALPHA_12_13_SIGNALLING_EVENTS	-1.15096	0.687454
REACTOME_REGULATION_OF_CHOLESTEROL_BIOSYNTHESIS_BY_SREBP_SREBF	-1.15107	0.535827
REACTOME_PLASMA_LIPOPROTEIN_CLEARANCE	-1.15246	0.528708
REACTOME_RHO_GTPASES_ACTIVATE_CIT	-1.15761	0.415314
REACTOME_ROLE_OF_LAT2_NTAL_LAB_ON_CALCIUM_MOBILIZATION	-1.15828	0.527095
REACTOME_SIGNALING_BY_ALK_IN_CANCER	-1.15852	0.511883
REACTOME_TIE2_SIGNALING	-1.1608	0.49419
REACTOME_TRANSMISSION_ACROSS_CHEMICAL_SYNAPSES	-1.16195	0.929824
REACTOME_TRANSCRIPTIONAL_ACTIVITY_OF_SMAD2_SMAD3_SMAD4_HETEROTRIMER	-1.16281	0.41315
REACTOME_MITOCHONDRIAL_BIOGENESIS	-1.16389	0.594761
REACTOME_METABOLISM_OF_COFACTORS	-1.16578	0.659818
REACTOME_NEF_MEDIATES_DOWN_MODULATION_OF_CELL_SURFACE_RECEPTORS_BY_RECRUITING_THEM_TO_CLATHRIN_ADAPTERS	-1.16602	0.61182
REACTOME_SIGNALING_BY_NOTCH3	-1.169	0.670496
REACTOME_SARS_COV_2_MODULATES_HOST_TRANSLATION_MACHINERY	-1.17078	0.388458
REACTOME_SPRY_REGULATION_OF_FGF_SIGNALING	-1.17099	0.46223
REACTOME_THROMBIN_SIGNALLING_THROUGH_PROTEINASE_ACTIVATED_RECEPTORS_PARS	-1.17311	0.674146
REACTOME_SEROTONIN_NEUROTRANSMITTER_RELEASE_CYCLE	-1.17331	0.552123
REACTOME_N_GLYCAN_TRIMMING_IN_THE_ER_AND_CALNEXIN_CALRETICULIN_CYCLE	-1.17523	0.485316
REACTOME_SARS_COV_1_MODULATES_HOST_TRANSLATION_MACHINERY	-1.17624	0.509506
REACTOME_COMPLEX_I_BIOGENESIS	-1.17777	0.544473
REACTOME_DEADENYLATION_OF_MRNA	-1.17924	0.457377
REACTOME_FOXO_MEDIATED_TRANSCRIPTION_OF_CELL_CYCLE_GENES	-1.17966	0.53303
REACTOME_DEPOLYMERIZATION_OF_THE_NUCLEAR_LAMINA	-1.17979	0.624785
REACTOME_MATURATION_OF_SARS_COV_2_SPIKE_PROTEIN	-1.182	0.512317
REACTOME_ROS_AND_RNS_PRODUCTION_IN_PHAGOCYTES	-1.18256	0.648192
REACTOME_ESTROGEN_DEPENDENT_NUCLEAR_EVENTS_DOWNSTREAM_OF_ESR_MEMBRANE_SIGNALING	-1.18365	0.675223
REACTOME_INTRAFLAGELLAR_TRANSPORT	-1.18555	0.628597
REACTOME_COPII_MEDIATED_VESICLE_TRANSPORT	-1.18591	0.613207
REACTOME_METABOLISM_OF_WATER_SOLUBLE_VITAMINS_AND_COFACTORS	-1.1869	0.713749
REACTOME_FOXO_MEDIATED_TRANSCRIPTION_OF_OXIDATIVE_STRESS_METABOLIC_AND_NEURONAL_GENES	-1.18854	0.685207
REACTOME_NRAGE_SIGNALS_DEATH_THROUGH_JNK	-1.18876	0.776465
REACTOME_CALNEXIN_CALRETICULIN_CYCLE	-1.18884	0.51651
REACTOME_RNA_POLYMERASE_II_TRANSCRIBES_SNRNA_GENES	-1.18945	0.551282
REACTOME_ANTIGEN_PROCESSING_UBIQUITINATION_PROTEASOME_DEGRADATION	-1.19095	0.563465
REACTOME_RESPONSE_OF_EIF2AK1_HRI_TO_HEME_DEFICIENCY	-1.19204	0.427933
REACTOME_RAF_ACTIVATION	-1.1921	0.530828
REACTOME_G_ALPHA_Z_SIGNALLING_EVENTS	-1.19417	0.647909
REACTOME_DISEASES_OF_CARBOHYDRATE_METABOLISM	-1.19591	0.682063
REACTOME_CONVERSION_FROM_APC_C_CDC20_TO_APC_C_CDH1_IN_LATE_ANAPHASE	-1.19655	0.555627
REACTOME_DOWNREGULATION_OF_TGF_BETA_RECEPTOR_SIGNALING	-1.19723	0.467194
REACTOME_CLASS_I_PEROXISOMAL_MEMBRANE_PROTEIN_IMPORT	-1.2019	0.618783
REACTOME_NOTCH4_INTRACELLULAR_DOMAIN_REGULATES_TRANSCRIPTION	-1.20437	0.605493
REACTOME_PERK_REGULATES_GENE_EXPRESSION	-1.20537	0.605414
REACTOME_ADIPOGENESIS	-1.20571	0.709373
REACTOME_ENDOSOMAL_SORTING_COMPLEX_REQUIRED_FOR_TRANSPORT_ESCRT	-1.20585	0.625738
REACTOME_NUCLEAR_EVENTS_KINASE_AND_TRANSCRIPTION_FACTOR_ACTIVATION	-1.2065	0.601261
REACTOME_COMPLEX_IV_ASSEMBLY	-1.20888	0.585699
REACTOME_SIGNALING_BY_RETINOIC_ACID	-1.20901	0.814623
REACTOME_ONCOGENIC_MAPK_SIGNALING	-1.21125	0.581473
REACTOME_SIGNALING_BY_NTRK2_TRKB	-1.2115	0.592076
REACTOME_TRANS_GOLGI_NETWORK_VESICLE_BUDDING	-1.217	0.582165
REACTOME_MITF_M_REGULATED_MELANOCYTE_DEVELOPMENT	-1.21747	0.746203
REACTOME_NEGATIVE_REGULATION_OF_FGFR3_SIGNALING	-1.21913	0.664677
REACTOME_TRNA_AMINOACYLATION	-1.21923	0.578759
REACTOME_ACTIVATION_OF_NMDA_RECEPTORS_AND_POSTSYNAPTIC_EVENTS	-1.22245	0.808669
REACTOME_MITOCHONDRIAL_PROTEIN_IMPORT	-1.22263	0.563465
REACTOME_CROSSLINKING_OF_COLLAGEN_FIBRILS	-1.22357	0.681937
REACTOME_NOTCH3_ACTIVATION_AND_TRANSMISSION_OF_SIGNAL_TO_THE_NUCLEUS	-1.22364	0.6173
REACTOME_REGULATION_OF_GENE_EXPRESSION_IN_LATE_STAGE_BRANCHING_MORPHOGENESIS_PANCREATIC_BUD_PRECURSOR_CELLS	-1.22388	0.561315
REACTOME_PROTEIN_PROTEIN_INTERACTIONS_AT_SYNAPSES	-1.22438	0.819713
REACTOME_RHO_GTPASE_CYCLE	-1.22547	0.842576
REACTOME_RESPIRATORY_ELECTRON_TRANSPORT	-1.22602	0.672499
REACTOME_POTENTIAL_THERAPEUTICS_FOR_SARS	-1.22603	0.724777
REACTOME_ORGANELLE_BIOGENESIS_AND_MAINTENANCE	-1.22631	0.691602
REACTOME_CASPASE_ACTIVATION_VIA_EXTRINSIC_APOPTOTIC_SIGNALLING_PATHWAY	-1.22826	0.815412
REACTOME_GLYCEROPHOSPHOLIPID_BIOSYNTHESIS	-1.22862	1.06428
REACTOME_PROCESSING_OF_SMDT1	-1.22903	0.65235
REACTOME_REGULATION_OF_EXPRESSION_OF_SLITS_AND_ROBOS	-1.23081	0.517238
REACTOME_FCERI_MEDIATED_MAPK_ACTIVATION	-1.23276	0.738604
REACTOME_THE_ROLE_OF_NEF_IN_HIV_1_REPLICATION_AND_DISEASE_PATHOGENESIS	-1.23345	0.636007
REACTOME_CELL_DEATH_SIGNALLING_VIA_NRAGE_NRIF_AND_NADE	-1.23495	0.889702
REACTOME_CO_STIMULATION_BY_CD28	-1.23551	0.765917
REACTOME_DARPP_32_EVENTS	-1.23742	0.644895
REACTOME_RECEPTOR_TYPE_TYROSINE_PROTEIN_PHOSPHATASES	-1.23785	0.604539
REACTOME_SIGNALING_BY_MET	-1.23897	0.702396
REACTOME_SIGNAL_TRANSDUCTION_BY_L1	-1.239	0.584157
REACTOME_ABERRANT_REGULATION_OF_MITOTIC_EXIT_IN_CANCER_DUE_TO_RB1_DEFECTS	-1.23928	0.64226
REACTOME_ACTIVATION_OF_THE_MRNA_UPON_BINDING_OF_THE_CAP_BINDING_COMPLEX_AND_EIFS_AND_SUBSEQUENT_BINDING_TO_43S	-1.23951	0.55272
REACTOME_RUNX1_INTERACTS_WITH_CO_FACTORS_WHOSE_PRECISE_EFFECT_ON_RUNX1_TARGETS_IS_NOT_KNOWN	-1.24008	0.600436
REACTOME_FORMATION_OF_THE_EMBRYONIC_STEM_CELL_BAF_ESBAF_COMPLEX	-1.24022	0.623932
REACTOME_CDC42_GTPASE_CYCLE	-1.24221	0.881629
REACTOME_ACTIVATED_NOTCH1_TRANSMITS_SIGNAL_TO_THE_NUCLEUS	-1.24291	0.715492
REACTOME_NOREPINEPHRINE_NEUROTRANSMITTER_RELEASE_CYCLE	-1.24322	0.75818
REACTOME_SIGNALLING_TO_ERKS	-1.24385	0.621144
REACTOME_FORMATION_OF_THE_EARLY_ELONGATION_COMPLEX	-1.24465	0.558594
REACTOME_NEPHRIN_FAMILY_INTERACTIONS	-1.24584	0.622745
REACTOME_FORMATION_OF_NEURONAL_PROGENITOR_AND_NEURONAL_BAF_NPBAF_AND_NBAF	-1.24588	0.670144
REACTOME_TRAFFICKING_OF_GLUR2_CONTAINING_AMPA_RECEPTORS	-1.24605	0.688629
REACTOME_FORMATION_OF_THE_DYSTROPHIN_GLYCOPROTEIN_COMPLEX_DGC	-1.24639	0.72298
REACTOME_SIGNALING_BY_FLT3_FUSION_PROTEINS	-1.24946	0.658445
REACTOME_TRANSFERRIN_ENDOCYTOSIS_AND_RECYCLING	-1.24991	0.768051
REACTOME_RND2_GTPASE_CYCLE	-1.25009	0.681744
REACTOME_NETRIN_1_SIGNALING	-1.25064	0.964144
REACTOME_MYOGENESIS	-1.25154	0.690454
REACTOME_SUMOYLATION_OF_INTRACELLULAR_RECEPTORS	-1.25259	0.878821
REACTOME_WNT5A_DEPENDENT_INTERNALIZATION_OF_FZD4	-1.25322	0.623779
REACTOME_CYTOSOLIC_TRNA_AMINOACYLATION	-1.25392	0.615424
REACTOME_INTERLEUKIN_3_INTERLEUKIN_5_AND_GM_CSF_SIGNALING	-1.25427	0.818242
REACTOME_SIGNALING_BY_ROBO_RECEPTORS	-1.25601	0.580465
REACTOME_CREB1_PHOSPHORYLATION_THROUGH_NMDA_RECEPTOR_MEDIATED_ACTIVATION_OF_RAS_SIGNALING	-1.25649	0.763593
REACTOME_REGULATION_OF_MITF_M_DEPENDENT_GENES_INVOLVED_IN_LYSOSOME_BIOGENESIS_AND_AUTOPHAGY	-1.25938	0.681579
REACTOME_CARGO_TRAFFICKING_TO_THE_PERICILIARY_MEMBRANE	-1.25997	0.76648
REACTOME_INFLUENZA_INFECTION	-1.26054	0.549595
REACTOME_SIGNALING_BY_PDGFR_IN_DISEASE	-1.26106	0.651145
REACTOME_SPHINGOLIPID_METABOLISM	-1.26226	0.996771
REACTOME_INTEGRATION_OF_ENERGY_METABOLISM	-1.26335	1.02036
REACTOME_CELL_CELL_COMMUNICATION	-1.2639	1.15113
REACTOME_MISCELLANEOUS_TRANSPORT_AND_BINDING_EVENTS	-1.26666	0.823039
REACTOME_INTEGRIN_SIGNALING	-1.267	0.849571
REACTOME_FORMATION_OF_WDR5_CONTAINING_HISTONE_MODIFYING_COMPLEXES	-1.26884	0.730697
REACTOME_ACTIVATION_OF_BAD_AND_TRANSLOCATION_TO_MITOCHONDRIA	-1.26914	0.674611
REACTOME_RHOF_GTPASE_CYCLE	-1.26948	0.669007
REACTOME_MICRORNA_MIRNA_BIOGENESIS	-1.26972	0.452298
REACTOME_RHOA_GTPASE_CYCLE	-1.26981	0.895508
REACTOME_HIV_ELONGATION_ARREST_AND_RECOVERY	-1.2699	0.588899
REACTOME_SARS_COV_1_TARGETS_HOST_INTRACELLULAR_SIGNALLING_AND_REGULATORY_PATHWAYS	-1.27191	0.718236
REACTOME_FLT3_SIGNALING_IN_DISEASE	-1.27365	0.680906
REACTOME_SIGNALING_BY_BRAF_AND_RAF1_FUSIONS	-1.27468	0.807172
REACTOME_RND3_GTPASE_CYCLE	-1.27867	0.793266
REACTOME_PRE_NOTCH_PROCESSING_IN_GOLGI	-1.27932	0.70907
REACTOME_INOSITOL_PHOSPHATE_METABOLISM	-1.28139	0.909721
REACTOME_MATURATION_OF_TCA_ENZYMES_AND_REGULATION_OF_TCA_CYCLE	-1.28224	0.783871
REACTOME_NUCLEAR_RECEPTOR_TRANSCRIPTION_PATHWAY	-1.28365	0.949989
REACTOME_ATF4_ACTIVATES_GENES_IN_RESPONSE_TO_ENDOPLASMIC_RETICULUM_STRESS	-1.28394	0.75818
REACTOME_LDL_CLEARANCE	-1.28459	0.878076
REACTOME_FORMATION_OF_THE_NON_CANONICAL_BAF_NCBAF_COMPLEX	-1.28519	0.828285
REACTOME_SYNTHESIS_OF_PIPS_AT_THE_EARLY_ENDOSOME_MEMBRANE	-1.28679	0.707744
REACTOME_LISTERIA_MONOCYTOGENES_ENTRY_INTO_HOST_CELLS	-1.28743	0.743782
REACTOME_SRP_DEPENDENT_COTRANSLATIONAL_PROTEIN_TARGETING_TO_MEMBRANE	-1.28837	0.593692
REACTOME_NEGATIVE_REGULATION_OF_MAPK_PATHWAY	-1.28966	0.650709
REACTOME_MET_PROMOTES_CELL_MOTILITY	-1.2897	0.862973
REACTOME_ATP_DEPENDENT_CHROMATIN_REMODELERS	-1.29026	0.856312
REACTOME_L1CAM_INTERACTIONS	-1.29485	0.870014
REACTOME_TRANSLATION	-1.29565	0.55565
REACTOME_FOXO_MEDIATED_TRANSCRIPTION_OF_CELL_DEATH_GENES	-1.29585	0.82505
REACTOME_MITOCHONDRIAL_PROTEIN_DEGRADATION	-1.2961	0.756371
REACTOME_TRANSCRIPTIONAL_AND_POST_TRANSLATIONAL_REGULATION_OF_MITF_M_EXPRESSION_AND_ACTIVITY	-1.29677	0.924992
REACTOME_PKA_MEDIATED_PHOSPHORYLATION_OF_CREB	-1.29792	0.828891
REACTOME_INTRA_GOLGI_AND_RETROGRADE_GOLGI_TO_ER_TRAFFIC	-1.29808	0.822297
REACTOME_BUDDING_AND_MATURATION_OF_HIV_VIRION	-1.3008	0.792729
REACTOME_DOWNSTREAM_SIGNAL_TRANSDUCTION	-1.30124	0.68921
REACTOME_EGFR_DOWNREGULATION	-1.30299	0.872958
REACTOME_SUMOYLATION_OF_DNA_METHYLATION_PROTEINS	-1.30549	0.824776
REACTOME_HIGH_LAMINAR_FLOW_SHEAR_STRESS_ACTIVATES_SIGNALING_BY_PIEZO1_AND_PECAM1_CDH5_KDR_IN_ENDOTHELIAL_CELLS	-1.30658	0.988374
REACTOME_TRANSLOCATION_OF_SLC2A4_GLUT4_TO_THE_PLASMA_MEMBRANE	-1.3067	0.863162
REACTOME_SIGNALING_BY_INSULIN_RECEPTOR	-1.30823	1.11736
REACTOME_AEROBIC_RESPIRATION_AND_RESPIRATORY_ELECTRON_TRANSPORT	-1.30922	0.855583
REACTOME_IRON_UPTAKE_AND_TRANSPORT	-1.31292	0.884888
REACTOME_GOLGI_ASSOCIATED_VESICLE_BIOGENESIS	-1.31298	0.739539
REACTOME_YAP1_AND_WWTR1_TAZ_STIMULATED_GENE_EXPRESSION	-1.31347	0.839108
REACTOME_GLUCOSE_METABOLISM	-1.31698	0.854475
REACTOME_TRANSPORT_OF_INORGANIC_CATIONS_ANIONS_AND_AMINO_ACIDS_OLIGOPEPTIDES	-1.32252	1.84775
REACTOME_SIGNALING_BY_MODERATE_KINASE_ACTIVITY_BRAF_MUTANTS	-1.32288	0.890573
REACTOME_BRANCHED_CHAIN_AMINO_ACID_CATABOLISM	-1.32422	0.777289
REACTOME_RHOQ_GTPASE_CYCLE	-1.32659	0.883785
REACTOME_ERK_MAPK_TARGETS	-1.32678	0.774019
REACTOME_GAMMA_CARBOXYLATION_HYPUSINYLATION_HYDROXYLATION_AND_ARYLSULFATASE_ACTIVATION	-1.32707	0.993134
REACTOME_TP53_REGULATES_METABOLIC_GENES	-1.32937	0.749379
REACTOME_DOWNREGULATION_OF_SMAD2_3_SMAD4_TRANSCRIPTIONAL_ACTIVITY	-1.32957	0.789912
REACTOME_PKA_ACTIVATION_IN_GLUCAGON_SIGNALLING	-1.33008	0.932703
REACTOME_SIGNALING_BY_CTNNB1_PHOSPHO_SITE_MUTANTS	-1.33684	0.92694
REACTOME_RHO_GTPASES_ACTIVATE_WASPS_AND_WAVES	-1.33728	0.705664
REACTOME_HEME_SIGNALING	-1.3403	0.901442
REACTOME_GABA_SYNTHESIS_RELEASE_REUPTAKE_AND_DEGRADATION	-1.34034	1.09324
REACTOME_EUKARYOTIC_TRANSLATION_INITIATION	-1.34126	0.73778
REACTOME_REGULATION_OF_LIPID_METABOLISM_BY_PPARALPHA	-1.34226	1.52908
REACTOME_HIV_TRANSCRIPTION_ELONGATION	-1.34242	0.798355
REACTOME_GLYCOSPHINGOLIPID_CATABOLISM	-1.34731	1.05241
REACTOME_ADORA2B_MEDIATED_ANTI_INFLAMMATORY_CYTOKINES_PRODUCTION	-1.34798	0.993637
REACTOME_RHOD_GTPASE_CYCLE	-1.3486	1.04225
REACTOME_MRNA_CAPPING	-1.35033	0.847606
REACTOME_RESPONSE_OF_EIF2AK4_GCN2_TO_AMINO_ACID_DEFICIENCY	-1.35345	0.729303
REACTOME_ACTIVATION_OF_KAINATE_RECEPTORS_UPON_GLUTAMATE_BINDING	-1.3543	1.24089
REACTOME_SPECIFICATION_OF_THE_NEURAL_PLATE_BORDER	-1.3648	1.40909
REACTOME_SIGNALING_BY_NTRKS	-1.36519	0.994537
REACTOME_TRANSCRIPTION_OF_THE_HIV_GENOME	-1.36693	0.883747
REACTOME_RHOG_GTPASE_CYCLE	-1.37097	0.986108
REACTOME_METABOLISM_OF_AMINO_ACIDS_AND_DERIVATIVES	-1.37177	0.812117
REACTOME_SYNTHESIS_OF_IP3_AND_IP4_IN_THE_CYTOSOL	-1.37252	1.02159
REACTOME_RAC2_GTPASE_CYCLE	-1.37354	1.09051
REACTOME_BETA_CATENIN_PHOSPHORYLATION_CASCADE	-1.37457	1.11651
REACTOME_EPHRIN_SIGNALING	-1.37552	1.04053
REACTOME_CARGO_RECOGNITION_FOR_CLATHRIN_MEDIATED_ENDOCYTOSIS	-1.37767	1.10209
REACTOME_SELENOAMINO_ACID_METABOLISM	-1.37925	0.773012
REACTOME_SPHINGOLIPID_DE_NOVO_BIOSYNTHESIS	-1.38175	0.965936
REACTOME_GLUTAMATE_NEUROTRANSMITTER_RELEASE_CYCLE	-1.38397	1.11933
REACTOME_RHOB_GTPASE_CYCLE	-1.38563	1.01787
REACTOME_VLDLR_INTERNALISATION_AND_DEGRADATION	-1.38787	1.04749
REACTOME_NONSENSE_MEDIATED_DECAY_NMD	-1.38829	0.816326
REACTOME_ER_QUALITY_CONTROL_COMPARTMENT_ERQC	-1.39207	0.963619
REACTOME_SIGNALING_BY_NOTCH1	-1.39483	1.01953
REACTOME_EUKARYOTIC_TRANSLATION_ELONGATION	-1.39513	0.888477
REACTOME_PINK1_PRKN_MEDIATED_MITOPHAGY	-1.39759	0.855317
REACTOME_REGULATION_OF_SIGNALING_BY_CBL	-1.39803	1.02581
REACTOME_INSERTION_OF_TAIL_ANCHORED_PROTEINS_INTO_THE_ENDOPLASMIC_RETICULUM_MEMBRANE	-1.39959	1.02251
REACTOME_COMPLEX_III_ASSEMBLY	-1.40002	1.02531
REACTOME_RHO_GTPASES_ACTIVATE_PAKS	-1.40377	0.805135
REACTOME_GPER1_SIGNALING	-1.40381	0.960976
REACTOME_REGULATION_OF_PTEN_GENE_TRANSCRIPTION	-1.40764	1.20918
REACTOME_RAS_PROCESSING	-1.40912	0.913309
REACTOME_CELL_EXTRACELLULAR_MATRIX_INTERACTIONS	-1.41078	0.754449
REACTOME_MAPK_TARGETS_NUCLEAR_EVENTS_MEDIATED_BY_MAP_KINASES	-1.41519	0.968907
REACTOME_HIV_TRANSCRIPTION_INITIATION	-1.41799	1.04723
REACTOME_TBC_RABGAPS	-1.41827	0.912467
REACTOME_FORMATION_OF_THE_POLYBROMO_BAF_PBAF_COMPLEX	-1.41906	1.0103
REACTOME_NR1H2_AND_NR1H3_MEDIATED_SIGNALING	-1.42023	1.53624
REACTOME_CELLULAR_RESPONSE_TO_STARVATION	-1.42304	0.813769
REACTOME_RAC1_GTPASE_CYCLE	-1.43257	1.8285
REACTOME_RAB_GEFS_EXCHANGE_GTP_FOR_GDP_ON_RABS	-1.4332	1.2812
REACTOME_TRANSCRIPTIONAL_REGULATION_BY_NPAS4	-1.43584	1.34669
REACTOME_DISASSEMBLY_OF_THE_DESTRUCTION_COMPLEX_AND_RECRUITMENT_OF_AXIN_TO_THE_MEMBRANE	-1.43607	1.58241
REACTOME_RET_SIGNALING	-1.4361	1.77725
REACTOME_SYNAPTIC_ADHESION_LIKE_MOLECULES	-1.43844	1.09192
REACTOME_RORA_B_C_AND_NR1D1_REV_ERBA_REGULATE_GENE_EXPRESSION	-1.4405	1.13705
REACTOME_FORMATION_OF_RNA_POL_II_ELONGATION_COMPLEX	-1.441	1.10806
REACTOME_SELECTIVE_AUTOPHAGY	-1.44305	1.30103
REACTOME_AUTOPHAGY	-1.44613	1.29536
REACTOME_PHOSPHOLIPID_METABOLISM	-1.44846	1.75841
REACTOME_CLATHRIN_MEDIATED_ENDOCYTOSIS	-1.45352	1.21706
REACTOME_RAB_REGULATION_OF_TRAFFICKING	-1.45708	1.29209
REACTOME_EXPRESSION_OF_BMAL_ARNTL_CLOCK_AND_NPAS2	-1.45866	1.21501
REACTOME_SIGNALING_BY_NOTCH1_PEST_DOMAIN_MUTANTS_IN_CANCER	-1.4588	1.44196
REACTOME_MAP2K_AND_MAPK_ACTIVATION	-1.45888	1.29345
REACTOME_RHOJ_GTPASE_CYCLE	-1.46132	1.30848
REACTOME_ACETYLCHOLINE_NEUROTRANSMITTER_RELEASE_CYCLE	-1.46201	0.999148
REACTOME_NOTCH1_INTRACELLULAR_DOMAIN_REGULATES_TRANSCRIPTION	-1.46283	1.53148
REACTOME_RNA_POLYMERASE_II_PRE_TRANSCRIPTION_EVENTS	-1.46946	1.22297
REACTOME_NR1H3_NR1H2_REGULATE_GENE_EXPRESSION_LINKED_TO_CHOLESTEROL_TRANSPORT_AND_EFFLUX	-1.46967	1.95263
REACTOME_MTORC1_MEDIATED_SIGNALLING	-1.47159	1.30019
REACTOME_AMINO_ACIDS_REGULATE_MTORC1	-1.47205	1.01907
REACTOME_REGULATION_OF_PYRUVATE_DEHYDROGENASE_PDH_COMPLEX	-1.47302	1.17337
REACTOME_PI_METABOLISM	-1.47316	1.50515
REACTOME_MITOPHAGY	-1.47343	1.17864
REACTOME_RND1_GTPASE_CYCLE	-1.47422	1.60456
REACTOME_FOXO_MEDIATED_TRANSCRIPTION	-1.47568	1.40288
REACTOME_GLYCOGEN_METABOLISM	-1.47867	1.51188
REACTOME_RAC3_GTPASE_CYCLE	-1.47872	1.31806
REACTOME_RUNX2_REGULATES_BONE_DEVELOPMENT	-1.47951	1.63682
REACTOME_INSULIN_RECEPTOR_RECYCLING	-1.48396	1.30792
REACTOME_BMAL1_CLOCK_NPAS2_ACTIVATES_CIRCADIAN_EXPRESSION	-1.49684	1.75841
REACTOME_SYNTHESIS_OF_PC	-1.50733	1.36709
REACTOME_NICOTINATE_METABOLISM	-1.50794	2.22703
REACTOME_GRB2_SOS_PROVIDES_LINKAGE_TO_MAPK_SIGNALING_FOR_INTEGRINS	-1.50889	1.39094
REACTOME_TRANSCRIPTIONAL_REGULATION_OF_BROWN_AND_BEIGE_ADIPOCYTE_DIFFERENTIATION	-1.50962	1.6119
REACTOME_NOTCH_HLH_TRANSCRIPTION_PATHWAY	-1.51548	1.53148
REACTOME_P130CAS_LINKAGE_TO_MAPK_SIGNALING_FOR_INTEGRINS	-1.517	1.4437
REACTOME_GLYCOGEN_STORAGE_DISEASES	-1.51963	1.13955
REACTOME_SUMOYLATION_OF_TRANSCRIPTION_COFACTORS	-1.53465	1.50769
REACTOME_MTOR_SIGNALLING	-1.54125	1.61033
REACTOME_SIGNALING_BY_WNT_IN_CANCER	-1.54439	1.60289
REACTOME_MITOCHONDRIAL_CALCIUM_ION_TRANSPORT	-1.54452	1.85733
REACTOME_REGULATION_OF_PYRUVATE_METABOLISM	-1.55302	1.3316
REACTOME_RHOV_GTPASE_CYCLE	-1.55985	1.62497
REACTOME_RUNX2_REGULATES_OSTEOBLAST_DIFFERENTIATION	-1.56009	1.71933
REACTOME_GASTRIN_CREB_SIGNALLING_PATHWAY_VIA_PKC_AND_MAPK	-1.56272	2.39881
REACTOME_VXPX_CARGO_TARGETING_TO_CILIUM	-1.56791	1.65409
REACTOME_RETROGRADE_TRANSPORT_AT_THE_TRANS_GOLGI_NETWORK	-1.56889	1.70672
REACTOME_PROTEIN_HYDROXYLATION	-1.57715	1.57359
REACTOME_RAB_GERANYLGERANYLATION	-1.58801	1.43641
REACTOME_SYNTHESIS_OF_PIPS_AT_THE_PLASMA_MEMBRANE	-1.60409	1.92514
REACTOME_PYRUVATE_METABOLISM	-1.62566	1.74819
REACTOME_ENERGY_DEPENDENT_REGULATION_OF_MTOR_BY_LKB1_AMPK	-1.65062	2.41078
REACTOME_PHOSPHORYLATED_BMAL1_CLOCK_ARNTL_CLOCK_ACTIVATES_EXPRESSION_OF_CORE_CLOCK_GENES	-1.72881	2.10551
