# Supplementary material for: Stable isotope tracing in human plasma-like medium reveals metabolic and immune modulation of the glioblastoma microenvironment
Source: Neuro Oncol. 2025 Oct 25;28(2):415–29. doi: 10.1093/neuonc/noaf248 (PMC12979037; doi:10.1093/neuonc/noaf248)
Supplement: noaf248_Supplementary_Data [file noaf248_supplementary_data.zip › Table_S4.xlsx]

## Sheet: Media Composition Comparison
Compound	HPLM Concentration (µM)	GOC Concentration (µM)	Difference GOC vs. HPLM
2-hydroxybutyrate	50	0	-1
3-hydroxybutyrate	50	0	-1
4-hydroxyproline	20	0	-1
Acetate	40	0	-1
Acetone	60	0	-1
Acetylcarnitine	5	0	-1
Acetylglycine	90	0	-1
Alanine	430	133.565	-0.689385
Alpha-aminobutyrate	20	0	-1
Alpha-ketoglutarate	5	0	-1
Ammonium chloride	40	0	-1
Arginine	110	537.822	3.88929
Asparagine	50	125.261	1.50523
Aspartate	20	122.549	5.12745
Betaine	70	0	-1
Biotin	0.818632	0.0070315	-0.991411
Calcium chloride	2350	1398.16	-0.405037
Calcium nitrate	40	0	-1
Carnitine	40	0	-1
Choline	21.4869	45.4482	1.11516
Citrate	130	0	-1
Citrulline	40	0	-1
Creatine	40	0	-1
Creatinine	75	0	-1
Cupric sulfate	0	0.00254902	1
Cysteine	40	176.521	3.41303
Cystine	100	49.0039	-0.509961
Ferric nitrate	0	0.182003	1
Ferric sulfate	0	0.735294	1
Folate	2.26552	7.39185	2.26276
Formate	50	0	-1
Fructose	40	0	-1
Galactose	60	0	-1
Glucose	5000	20836.1	3.16721
Glutamate	80	122.549	0.531863
Glutamine	550	3186.27	4.79323
Glutathione	25	0	-1
Glycerol	120	0	-1
Glycine	300	416.667	0.388889
HEPES	0	5355.08	1
Histidine	110	171.522	0.55929
Hypoxanthine	10	7.36836	-0.263164
Isoleucine	70	596.73	7.52471
Lactate	1600	0	-1
Leucine	160	613.868	2.83667
Linoleic acid	0	0.0735294	1
Lipoic acid	0	0.249857	1
Lysine	200	635.514	2.17757
Magnesium chloride	480	546.646	0.138846
Magnesium sulfate	350	199.51	-0.429972
Malate	5	0	-1
Malonate	10	0	-1
Methionine	30	155.415	4.18051
myo-Inositol	194.272	53.9216	-0.722443
Niacinamide	8.18867	24.1884	1.95388
Ornithine	70	0	-1
p-Aminobenzoate	7.29182	0	-1
Pantothenate	1.04923	6.41263	5.11175
Phenol red	14	21.0977	0.506979
Phenylalanine	80	301.485	2.76857
Potassium chloride	4100	4652.29	0.134704
Proline	200	204.646	0.023231
Putrescine	0	0.24662	1
Pyridoxal hydrochloride	0	9.61169	1
Pyridoxine	4.86287	4.79012	-0.0149598
Pyruvate	50	356.506	6.13012
Riboflavin	0.531406	0.806998	0.518609
Serine	150	416.667	1.77778
Sodium bicarbonate	24000	27065.8	0.127743
Sodium chloride	105000	84478.5	-0.195443
Sodium phosphate dibasic	870	245.167	-0.718199
Sodium phosphate monobasic	0	666.027	1
Succinate	20	0	-1
Taurine	90	0	-1
Thiamine	2.96498	8.97481	2.02693
Threonine	140	611.509	3.36792
Thymidine	0	0.739345	1
Tryptophan	60	60.1211	0.0020185
Tyrosine	80	299.777	2.74721
Urea	5000	0	-1
Uric acid	350	0	-1
Uridine	3	0	-1
Valine	220	615.259	1.79663
Vitamin B12	0.00368903	0.248462	66.3517
Zinc sulfate	0	1.0655	1
